# Supplementary material for: N′-[1-(2,4-Dioxo-3,4-dihydro-2H-1-benzopyran-3-yl­idene)eth­yl]thiophene-2-carbo­hydrazide
Source: Acta Crystallogr Sect E Struct Rep Online. 2011 Mar 31;67(Pt 4):o1014. doi: 10.1107/S1600536811010907 (PMC3099777; doi:10.1107/S1600536811010907)
Supplement: Supplementary file 2 [file e-67-o1014-Isup2.hkl]

# 
# h,k,l, Fc-squared, Fo-squared, sigma(Fo-squared) and status flag 
# 
data_I
_shelx_title ' s3374m in P-1' 
_shelx_refln_list_code          4 
_shelx_F_calc_maximum      220.14 
_exptl_crystal_F_000       340.00 
_reflns_d_resolution_high  0.8400 
 
loop_ 
 _symmetry_equiv_pos_as_xyz 
 'x, y, z' 
 '-x, -y, -z' 
 
_cell_length_a     4.8631 
_cell_length_b    11.8330 
_cell_length_c    13.2962 
_cell_angle_alpha 107.106 
_cell_angle_beta  100.376 
_cell_angle_gamma  97.553 
 
_shelx_F_squared_multiplier     1.000 
 
loop_ 
 _refln_index_h 
 _refln_index_k 
 _refln_index_l 
 _refln_F_squared_calc 
 _refln_F_squared_meas 
 _refln_F_squared_sigma 
 _refln_observed_status 
   1   0   0     3139.34     3236.86     40.43 o 
   2   0   0      135.77      165.14     15.09 o 
   3   0   0       28.41       46.93     13.24 o 
   4   0   0      191.85      179.25     24.98 o 
   5   0   0       41.15       37.80     28.90 o 
  -5   1   0       14.26        3.33     25.25 o 
  -4   1   0      248.87      217.32     26.84 o 
  -3   1   0     1806.65     1988.38     54.79 o 
  -2   1   0       11.98       15.23      6.29 o 
  -1   1   0     2845.27     2921.83     59.07 o 
   0   1   0        6.33        3.17      2.22 o 
   1   1   0       18.35        9.69      5.61 o 
   2   1   0     1049.20     1073.41     33.46 o 
   3   1   0       26.14       44.85     14.77 o 
   4   1   0      762.10      695.35     40.29 o 
   5   1   0       41.84       67.02     31.60 o 
  -5   2   0       18.49       13.50     27.47 o 
  -4   2   0        6.56      -22.23     22.23 o 
  -3   2   0      151.65      101.32     24.93 o 
  -2   2   0       32.17       45.74     17.31 o 
  -1   2   0       47.67       32.55      9.69 o 
   0   2   0     5254.09     4820.88    405.50 o 
   1   2   0    48462.25    49989.28    360.01 o 
   2   2   0      465.53      462.03     23.73 o 
   3   2   0       52.71       55.98     14.65 o 
   4   2   0        5.28       -6.94     17.38 o 
   5   2   0       92.89       94.17     34.30 o 
  -5   3   0      127.69      131.81     40.65 o 
  -4   3   0      129.49      148.32     34.46 o 
  -3   3   0      203.22      186.12     30.33 o 
  -2   3   0     2545.91     2962.32     82.90 o 
  -1   3   0      201.65      187.55     17.47 o 
   0   3   0     4117.67     3813.23    398.68 o 
   1   3   0       69.19       66.88      9.60 o 
   2   3   0      126.68      128.26     15.69 o 
   3   3   0      449.44      442.38     28.91 o 
   4   3   0        2.13      -14.93     23.19 o 
   5   3   0      157.80      183.10     41.77 o 
  -5   4   0        4.82       20.80     30.97 o 
  -4   4   0       13.69        3.97     25.73 o 
  -3   4   0       33.02       41.13     21.44 o 
  -2   4   0      332.60      322.05     31.28 o 
  -1   4   0       69.52       59.23     13.18 o 
   0   4   0      288.73      219.68     25.57 o 
   1   4   0     1083.61     1089.60     33.16 o 
   2   4   0     9580.49     9408.65    243.05 o 
   3   4   0      146.28      165.48     21.72 o 
   4   4   0        0.07        8.42     24.77 o 
   5   4   0        0.98       22.55     32.87 o 
  -5   5   0        2.76      -18.90     27.95 o 
  -4   5   0      258.19      283.94     43.35 o 
  -3   5   0       74.08       54.31     22.71 o 
  -2   5   0        1.73       -4.76     12.55 o 
  -1   5   0     2865.03     2903.09     75.43 o 
   0   5   0     1024.34      945.87     90.99 o 
   1   5   0     1331.37     1358.78     39.92 o 
   2   5   0      325.03      327.64     23.68 o 
   3   5   0      175.85      191.57     24.78 o 
   4   5   0       62.03       50.66     31.44 o 
  -5   6   0      115.26      157.22     45.58 o 
  -4   6   0      135.75      112.75     34.46 o 
  -3   6   0      135.90      136.73     27.47 o 
  -2   6   0        8.01       15.72     14.77 o 
  -1   6   0      630.41      626.64     39.07 o 
   0   6   0       32.65       26.33     11.19 o 
   1   6   0       30.14       31.06     11.26 o 
   2   6   0       87.92      116.42     18.35 o 
   3   6   0     2711.83     2448.65     72.97 o 
   4   6   0       62.48       70.67     34.94 o 
  -5   7   0       40.82       47.16     35.25 o 
  -4   7   0        0.01        9.21     24.30 o 
  -3   7   0      125.75      151.97     29.38 o 
  -2   7   0        2.79       21.44     16.04 o 
  -1   7   0        1.17       -3.97      9.93 o 
   0   7   0     2002.49     2106.50    126.41 o 
   1   7   0      509.54      494.72     28.91 o 
   2   7   0      168.15      171.29     22.57 o 
   3   7   0      351.41      260.28     41.13 o 
   4   7   0       52.90       41.45     33.83 o 
  -5   8   0       28.01      -29.54     29.54 o 
  -4   8   0      300.85      266.63     43.99 o 
  -3   8   0      277.77      340.00     42.88 o 
  -2   8   0       47.88       48.28     20.17 o 
  -1   8   0        2.42        4.63     11.86 o 
   0   8   0      231.53      240.60     22.63 o 
   1   8   0        2.72       -0.31     13.39 o 
   2   8   0        0.69       30.55     18.35 o 
   3   8   0       11.36       15.40     28.11 o 
  -4   9   0       14.89       58.44     31.13 o 
  -3   9   0       65.33      108.62     32.87 o 
  -2   9   0       31.95       36.52     22.23 o 
  -1   9   0       16.77       -1.93     12.98 o 
   0   9   0       14.63       16.50     16.83 o 
   1   9   0      699.84      736.93     46.05 o 
   2   9   0       58.05       59.71     22.22 o 
  -4  10   0       62.88       58.44     36.21 o 
  -3  10   0      308.44      318.72     45.58 o 
  -2  10   0       91.96       97.73     21.42 o 
  -1  10   0        7.80       13.10     15.60 o 
   0  10   0        6.37      -13.88     30.09 o 
   1  10   0       37.89       36.68     31.76 o 
   2  10   0        0.25       -0.64     35.57 o 
  -4  11   0       13.90       30.33     35.89 o 
  -3  11   0        8.83       23.66     28.43 o 
  -2  11   0      111.98       94.36     22.56 o 
  -1  11   0       29.42       25.25     33.19 o 
   0  11   0       22.25       27.63     32.55 o 
   1  11   0        0.64        1.43     34.94 o 
  -3  12   0       24.32       30.01     27.79 o 
  -2  12   0      123.68      148.48     41.13 o 
  -1  12   0       14.87       19.37     33.67 o 
   0  12   0       11.84       16.52     35.41 o 
   1  12   0       19.95       44.62     41.29 o 
  -2  13   0       19.73       13.82     31.60 o 
  -1  13   0       57.19       96.08     42.72 o 
   0  13   0       14.25      -21.76     35.41 o 
   0 -13   1       69.69       81.62     41.29 o 
   1 -13   1       29.52        8.58     35.57 o 
   2 -13   1        2.81       -8.58     27.47 o 
  -1 -12   1        5.29       31.92     37.80 o 
   0 -12   1        4.91        2.22     35.57 o 
   1 -12   1       40.47       94.17     40.65 o 
   2 -12   1        3.06       15.80     18.96 o 
   3 -12   1       37.79       55.90     35.10 o 
  -1 -11   1      130.13      163.24     26.92 o 
   0 -11   1      114.68      142.15     28.00 o 
   1 -11   1       59.06       52.42     20.96 o 
   2 -11   1       11.65       32.97     19.25 o 
   3 -11   1       27.83       18.42     31.60 o 
   4 -11   1      141.93      188.66     46.37 o 
  -3 -10   1        5.96      -19.53     29.22 o 
  -2 -10   1       11.69      -11.28     26.52 o 
  -1 -10   1        3.83       13.05     18.45 o 
   0 -10   1       18.39       22.67     18.35 o 
   1 -10   1       36.78       34.83     17.36 o 
   2 -10   1       39.49       47.48     28.58 o 
   3 -10   1       22.00       36.05     27.95 o 
   4 -10   1        6.87       24.77     33.19 o 
  -3  -9   1      164.15      172.62     39.54 o 
  -2  -9   1       32.52       34.90     21.58 o 
  -1  -9   1       80.50       84.29     19.65 o 
   0  -9   1      199.93      225.10     24.41 o 
   1  -9   1      209.10      182.26     21.41 o 
   2  -9   1      123.99      127.84     29.86 o 
   3  -9   1        3.87       -1.75     24.14 o 
   4  -9   1       57.01       82.42     33.19 o 
  -3  -8   1      186.09      153.40     37.16 o 
  -2  -8   1        2.14       41.71     17.53 o 
  -1  -8   1       71.55       92.95     19.61 o 
   0  -8   1       83.22       77.66     15.79 o 
   1  -8   1        0.12       19.22     16.36 o 
   2  -8   1       54.14       56.38     21.44 o 
   3  -8   1        9.18        4.92     23.03 o 
   4  -8   1      153.17      204.54     39.86 o 
   5  -8   1        7.85       18.10     31.28 o 
  -4  -7   1      162.95      157.69     40.97 o 
  -3  -7   1      757.09      728.91     63.20 o 
  -2  -7   1      387.99      367.33     27.99 o 
  -1  -7   1       17.33       29.44     12.07 o 
   0  -7   1        4.50        2.73     10.06 o 
   1  -7   1      401.75      357.94     33.03 o 
   2  -7   1      551.06      572.01     44.78 o 
   3  -7   1      171.57      214.38     33.51 o 
   4  -7   1        1.79       -9.37     23.19 o 
   5  -7   1       33.92       92.11     39.70 o 
  -4  -6   1        1.79       18.26     30.01 o 
  -3  -6   1      361.67      271.24     41.92 o 
  -2  -6   1      542.05      521.30     31.84 o 
  -1  -6   1      126.13      105.14     15.22 o 
   0  -6   1      421.85      392.46     39.15 o 
   1  -6   1       54.50       60.35     18.42 o 
   2  -6   1        2.94        8.42     14.13 o 
   3  -6   1       10.84       33.83     20.64 o 
   4  -6   1      117.16      103.38     35.10 o 
   5  -6   1      134.48      100.52     41.45 o 
  -4  -5   1       71.32      108.62     33.83 o 
  -3  -5   1      407.98      424.28     42.64 o 
  -2  -5   1     1738.72     1733.16     79.72 o 
  -1  -5   1      225.03      215.21     17.67 o 
   0  -5   1      660.25      554.38     33.51 o 
   1  -5   1       10.10        7.30     13.50 o 
   2  -5   1      917.66      909.79     51.13 o 
   3  -5   1      475.52      457.99     44.94 o 
  -5  -4   1      130.48      163.73     41.13 o 
  -4  -4   1       41.62       49.86     28.90 o 
  -3  -4   1       78.03       71.23     17.69 o 
  -2  -4   1      700.33      686.75     45.26 o 
  -1  -4   1     1356.29     1377.36     35.29 o 
   0  -4   1      301.29      254.24     20.64 o 
   1  -4   1      510.67      414.48     28.27 o 
   2  -4   1      138.81      103.06     21.76 o 
   3  -4   1       40.77       65.74     23.03 o 
   4  -4   1       94.72       74.96     29.54 o 
   5  -4   1       64.21       58.12     33.19 o 
  -5  -3   1       55.93       84.64     34.78 o 
  -4  -3   1       86.36       60.50     28.74 o 
  -3  -3   1       16.16       20.42     13.23 o 
  -2  -3   1      754.01      752.13     29.03 o 
  -1  -3   1     2056.81     2172.01     38.87 o 
   0  -3   1       68.65       67.81     11.12 o 
   1  -3   1      646.76      620.76     31.44 o 
   2  -3   1      158.55      174.37     25.41 o 
   3  -3   1      515.04      548.51     46.37 o 
   4  -3   1       60.69       59.71     28.74 o 
   5  -3   1        0.97       -1.75     27.31 o 
  -5  -2   1      106.84      136.09     37.95 o 
  -4  -2   1       83.30       58.76     29.54 o 
  -3  -2   1       75.22       84.46     27.79 o 
  -2  -2   1      257.53      265.05     17.90 o 
  -1  -2   1      530.37      539.25     19.37 o 
   0  -2   1     1141.89     1028.89     29.70 o 
   1  -2   1      249.41      215.81     18.58 o 
   2  -2   1     1035.40     1065.17     67.02 o 
   3  -2   1      346.62      350.77     34.46 o 
   4  -2   1       42.43       43.50     19.38 o 
   5  -2   1       31.01       25.09     30.49 o 
  -5  -1   1        4.59        5.56     25.88 o 
  -4  -1   1        0.93      -14.69     15.16 o 
  -3  -1   1        6.73       13.65      7.92 o 
  -2  -1   1       57.65       46.72      8.21 o 
  -1  -1   1      272.44      267.94      9.12 o 
   0  -1   1      599.22      580.62     59.79 o 
   1  -1   1       36.77       29.52      7.21 o 
   2  -1   1      102.23      101.25     13.92 o 
   3  -1   1       53.30       59.31     14.77 o 
   4  -1   1       31.36       51.42     19.75 o 
   5  -1   1        0.92        6.73     21.38 o 
  -5   0   1       15.20       35.10     27.16 o 
  -4   0   1       41.00       35.75     17.29 o 
  -3   0   1      116.56      117.41     18.07 o 
  -2   0   1      335.54      327.86     13.66 o 
  -1   0   1     2134.15     2214.50     42.64 o 
   1   0   1      346.13      347.52     14.98 o 
   2   0   1      556.28      546.50     25.79 o 
   3   0   1     1146.59     1147.70     43.35 o 
   4   0   1      131.65      143.89     23.73 o 
   5   0   1        0.12        0.32     26.68 o 
  -5   1   1      527.23      431.63     57.17 o 
  -4   1   1       62.49       32.87     25.25 o 
  -3   1   1      413.65      430.43     67.02 o 
  -2   1   1       31.71       31.72      8.47 o 
  -1   1   1      944.84      964.57     31.28 o 
   0   1   1       55.42       62.57      8.10 o 
   1   1   1      243.34      275.88     18.98 o 
   2   1   1        0.99       -5.16     10.69 o 
   3   1   1       64.31       63.15     14.74 o 
   4   1   1        7.94       32.41     19.04 o 
   5   1   1        0.03      -15.72     26.52 o 
  -5   2   1      226.46      234.71     46.37 o 
  -4   2   1       51.71       60.19     27.95 o 
  -3   2   1       82.82      113.59     14.04 o 
  -2   2   1      241.66      275.68     26.52 o 
  -1   2   1       51.85       52.56     10.64 o 
   0   2   1     5982.17     5950.35    387.56 o 
   1   2   1     1087.81     1111.82     28.63 o 
   2   2   1      302.18      320.56     21.72 o 
   3   2   1      605.11      575.90     60.35 o 
   4   2   1      333.59      340.14     34.94 o 
   5   2   1        5.11       17.79     30.33 o 
  -5   3   1       19.21       36.52     33.51 o 
  -4   3   1      523.94      567.72     54.47 o 
  -3   3   1      554.70      682.70     49.07 o 
  -2   3   1      935.24     1253.28     53.52 o 
  -1   3   1      328.21      316.18     20.33 o 
   0   3   1      728.14      656.90     41.29 o 
   1   3   1       48.28       32.68      9.99 o 
   2   3   1       46.06       48.95     13.05 o 
   3   3   1       35.85       33.39     15.49 o 
   4   3   1       61.94       59.47     32.40 o 
   5   3   1       13.19       25.41     30.33 o 
  -5   4   1      628.84      644.90     68.76 o 
  -4   4   1      345.11      372.55     46.53 o 
  -3   4   1        2.47        0.79     17.47 o 
  -2   4   1      142.11      168.17     24.61 o 
  -1   4   1        3.63        8.10      9.69 o 
   0   4   1      196.11      193.40     13.92 o 
   1   4   1     2399.93     2617.19    163.25 o 
   2   4   1      244.01      268.95     26.76 o 
   3   4   1      244.22      260.60     26.47 o 
   4   4   1      164.33      149.59     38.27 o 
  -5   5   1      206.98      213.27     45.58 o 
  -4   5   1        1.19        0.32     23.50 o 
  -3   5   1      393.98      389.07     40.49 o 
  -2   5   1      553.94      628.23     40.65 o 
  -1   5   1      649.82      707.95     36.52 o 
   0   5   1       74.23       68.18     14.91 o 
   1   5   1       51.87       49.14     12.50 o 
   2   5   1       47.68       52.64     14.31 o 
   3   5   1       31.17       44.62     21.18 o 
   4   5   1       45.85       37.00     30.65 o 
  -5   6   1      253.48      267.74     52.56 o 
  -4   6   1      859.08      748.76     65.11 o 
  -3   6   1      113.76      129.58     26.36 o 
  -2   6   1        4.87       10.16     13.97 o 
  -1   6   1       27.39       32.79     11.89 o 
   0   6   1      254.92      231.63     38.27 o 
   1   6   1       73.87       86.41     24.30 o 
   2   6   1      487.49      477.29     30.94 o 
   3   6   1      128.33      111.27     23.45 o 
   4   6   1       54.85       85.91     36.05 o 
  -5   7   1       42.36       23.50     34.62 o 
  -4   7   1      426.57      432.90     51.29 o 
  -3   7   1       14.47       53.52     21.28 o 
  -2   7   1      479.06      455.61     39.22 o 
  -1   7   1      341.99      396.76     25.03 o 
   0   7   1      457.29      499.86     28.50 o 
   1   7   1        3.16        6.08     12.93 o 
   2   7   1       10.21        7.76     16.77 o 
   3   7   1      109.62      105.80     26.29 o 
   4   7   1       48.17       49.23     33.98 o 
  -5   8   1       71.00       41.45     38.43 o 
  -4   8   1      308.79      291.40     45.74 o 
  -3   8   1      521.23      525.96     50.82 o 
  -2   8   1       29.97       42.56     20.33 o 
  -1   8   1       18.53       28.40     12.52 o 
   0   8   1      236.10      234.41     23.96 o 
   1   8   1       84.93       92.49     19.80 o 
   2   8   1        0.73       22.60     18.31 o 
  -4   9   1      125.84      158.33     41.13 o 
  -3   9   1      312.16      246.62     39.86 o 
  -2   9   1        0.15       -2.27     13.35 o 
  -1   9   1      254.83      252.96     37.95 o 
   0   9   1      328.98      339.84     37.87 o 
   1   9   1      308.56      329.52     46.37 o 
   2   9   1        1.75       10.00     32.71 o 
  -4  10   1       56.09       96.23     42.24 o 
  -3  10   1      171.08      168.01     38.27 o 
  -2  10   1      345.86      368.90     49.23 o 
  -1  10   1       39.14       46.37     30.65 o 
   0  10   1       36.94       34.78     31.76 o 
   1  10   1       84.09      153.88     40.49 o 
   2  10   1        6.09       16.04     38.59 o 
  -3  11   1       54.99       82.74     32.55 o 
  -2  11   1       77.17       97.51     37.00 o 
  -1  11   1        0.02       20.64     32.08 o 
   0  11   1       37.21       74.32     36.21 o 
   1  11   1      202.03      205.65     48.28 o 
  -3  12   1       24.20       35.89     28.27 o 
  -2  12   1      120.29      141.02     41.61 o 
  -1  12   1      257.22      295.53     52.56 o 
   0  12   1       17.82       52.25     37.80 o 
   1  12   1        1.76       17.15     38.91 o 
  -2  13   1        0.82       26.36     37.48 o 
  -1  13   1       15.32       45.10     37.48 o 
   0 -13   2        5.28       21.60     39.70 o 
   1 -13   2      101.62      129.46     51.69 o 
   2 -13   2      145.01      150.14     28.45 o 
  -1 -12   2        3.22       29.54     30.17 o 
   0 -12   2       12.92      -18.90     55.98 o 
   1 -12   2       10.73       28.56     19.80 o 
   2 -12   2       51.77       52.72     28.58 o 
   3 -12   2        2.53       20.17     30.33 o 
  -2 -11   2        0.81       37.32     32.08 o 
  -1 -11   2       88.92      101.22     23.95 o 
   0 -11   2        1.52       -3.94     26.84 o 
   1 -11   2       12.36       17.74     17.15 o 
   2 -11   2      224.54      223.75     41.29 o 
   3 -11   2       96.36       93.85     35.25 o 
   4 -11   2        8.04       22.23     33.67 o 
  -3 -10   2        0.07        3.18     31.13 o 
  -2 -10   2      207.63      269.33     44.62 o 
  -1 -10   2      195.70      234.46     27.62 o 
   0 -10   2        0.01       -8.53     17.93 o 
   1 -10   2        3.74        5.33     18.58 o 
   2 -10   2       89.44      128.31     31.60 o 
   3 -10   2       75.35       51.13     30.01 o 
   4 -10   2        5.16       -0.32     30.33 o 
  -3  -9   2        0.94       16.20     27.95 o 
  -2  -9   2        0.08        9.05     24.30 o 
  -1  -9   2        0.54       24.23     15.80 o 
   0  -9   2      247.86      225.92     24.37 o 
   1  -9   2       45.04       54.47     20.49 o 
   2  -9   2       46.96       65.90     26.36 o 
   3  -9   2      125.13      141.81     34.78 o 
   4  -9   2       24.43       39.38     32.55 o 
  -4  -8   2       85.51       74.64     33.98 o 
  -3  -8   2      206.20      213.59     40.02 o 
  -2  -8   2        1.70        8.89     22.07 o 
  -1  -8   2      289.64      327.94     25.29 o 
   0  -8   2      274.73      265.58     23.24 o 
   1  -8   2        9.48        9.21     15.25 o 
   2  -8   2       49.87       54.63     22.55 o 
   3  -8   2      142.48      143.24     32.71 o 
   4  -8   2       14.55       62.25     27.95 o 
   5  -8   2        5.79       20.01     30.65 o 
  -4  -7   2      337.41      360.17     53.68 o 
  -3  -7   2        0.92       15.88     24.14 o 
  -2  -7   2       36.70       68.31     33.51 o 
  -1  -7   2       10.21        6.48     11.05 o 
   0  -7   2       62.12       49.46     12.64 o 
   1  -7   2      844.55      837.21     50.50 o 
   2  -7   2       28.70       37.95     18.26 o 
   3  -7   2        3.39       12.23     20.64 o 
   4  -7   2       28.09        2.22     27.00 o 
   5  -7   2       18.63        1.11     30.17 o 
  -4  -6   2       29.03       32.87     28.58 o 
  -3  -6   2       16.97        8.89     22.39 o 
  -2  -6   2      445.45      461.48     45.18 o 
  -1  -6   2       91.23      108.33     14.92 o 
   0  -6   2      227.23      153.25     23.98 o 
   1  -6   2      871.29      777.18     46.05 o 
   2  -6   2      163.78      148.00     26.04 o 
   3  -6   2       95.74       84.01     26.36 o 
   4  -6   2       33.04       38.27     28.58 o 
   5  -6   2        0.14      -28.58     32.55 o 
  -4  -5   2        1.67       -2.38     24.46 o 
  -3  -5   2      708.12      653.16     55.74 o 
  -2  -5   2       99.61       93.95     13.97 o 
  -1  -5   2      184.35      175.41     16.21 o 
   0  -5   2        5.26        1.11     10.64 o 
   1  -5   2      382.47      362.39     31.13 o 
   2  -5   2      666.73      705.41     46.37 o 
   3  -5   2        5.36       -3.02     18.26 o 
   4  -5   2        0.13       -6.99     25.88 o 
   5  -5   2       18.06       28.74     38.43 o 
  -5  -4   2      112.39       84.32     36.21 o 
  -4  -4   2       43.91       60.19     27.95 o 
  -3  -4   2        9.71       30.65     20.64 o 
  -2  -4   2       34.24       41.35     11.15 o 
  -1  -4   2      492.09      490.95     20.87 o 
   0  -4   2      946.04      878.50     38.59 o 
   1  -4   2      709.30      680.31     37.16 o 
   2  -4   2     1369.85     1416.21     62.57 o 
   4  -4   2       10.83       16.04     21.91 o 
   5  -4   2        9.62       35.41     29.54 o 
  -5  -3   2       72.94       55.58     33.03 o 
  -4  -3   2       54.74       46.21     26.84 o 
  -3  -3   2       13.88       31.18     22.07 o 
  -2  -3   2     2173.19     2358.27     56.30 o 
  -1  -3   2      283.35      288.37     13.69 o 
   0  -3   2        5.79        1.59      6.99 o 
   1  -3   2       53.48       43.99     12.07 o 
   2  -3   2      135.00      135.81     16.32 o 
   3  -3   2       97.71      109.88     18.07 o 
   4  -3   2        0.01      -12.62     16.17 o 
   5  -3   2       17.56       30.17     29.06 o 
  -5  -2   2      405.91      318.72     49.39 o 
  -4  -2   2      138.07      148.64     33.19 o 
  -3  -2   2        0.29       -4.35      8.09 o 
  -2  -2   2        3.96        9.43      7.68 o 
  -1  -2   2      895.55      963.82     16.39 o 
   0  -2   2      822.62      763.10    106.00 o 
   1  -2   2      390.07      397.62     46.53 o 
   2  -2   2      710.89      721.44     30.82 o 
   3  -2   2      481.68      465.42     30.31 o 
   4  -2   2       15.95       29.19     23.98 o 
   5  -2   2        6.07       30.07     23.11 o 
  -5  -1   2       29.93       27.79     30.49 o 
  -4  -1   2       44.23       36.37     25.73 o 
  -3  -1   2      466.13      465.97     19.89 o 
  -2  -1   2       41.50       30.37      7.57 o 
  -1  -1   2     3615.41     3861.49     48.47 o 
   0  -1   2        7.80       10.29      4.11 o 
   1  -1   2        2.13        3.46      5.86 o 
   2  -1   2        2.02        0.47      9.90 o 
   3  -1   2        5.36       36.30     13.00 o 
   4  -1   2       60.44       52.30     19.84 o 
   5  -1   2       29.23       26.68     23.33 o 
  -5   0   2       17.87       39.38     31.92 o 
  -4   0   2      607.81      589.00     56.06 o 
  -3   0   2      108.14      125.62     15.64 o 
  -2   0   2        7.44        6.45      8.31 o 
  -1   0   2      355.71      344.48     13.98 o 
   0   0   2     1528.70     1417.89    140.38 o 
   1   0   2     1236.38     1268.13     67.89 o 
   2   0   2        7.73        6.89     11.05 o 
   3   0   2       80.07       60.18     15.32 o 
   4   0   2       72.43       81.71     21.97 o 
   5   0   2        7.30        6.27     22.97 o 
  -5   1   2        1.53       18.58     31.13 o 
  -4   1   2       17.98       22.07     23.66 o 
  -3   1   2       45.59       21.74     10.91 o 
  -2   1   2     1802.93     1885.71     40.92 o 
  -1   1   2      362.82      354.13     18.90 o 
   0   1   2      904.75      814.03     29.86 o 
   1   1   2       23.92       26.79      7.40 o 
   2   1   2      202.63      179.96     27.95 o 
   3   1   2       55.25       49.65     15.43 o 
   4   1   2        1.97       11.04     18.14 o 
   5   1   2       77.27       81.94     33.83 o 
  -5   2   2      111.88       70.99     35.89 o 
  -4   2   2       12.28       29.54     25.25 o 
  -3   2   2      902.04      935.64     34.65 o 
  -2   2   2      361.78      356.67     29.38 o 
  -1   2   2       69.99       77.34     11.12 o 
   0   2   2      274.69      269.66     10.09 o 
   1   2   2      240.39      217.90     20.25 o 
   2   2   2      521.52      489.77     45.10 o 
   3   2   2       45.60       37.48     15.66 o 
   4   2   2        3.42       -4.75     18.20 o 
   5   2   2       34.21       23.03     30.97 o 
  -5   3   2        9.74       -6.67     30.49 o 
  -4   3   2        0.08       37.80     27.16 o 
  -3   3   2       63.78       50.18     20.96 o 
  -2   3   2      429.54      425.43     32.87 o 
  -1   3   2      978.21     1024.96     50.02 o 
   0   3   2     1586.76     1682.18     38.51 o 
   1   3   2      137.46      138.55     14.49 o 
   2   3   2      262.96      229.55     20.35 o 
   3   3   2      155.88      161.56     34.38 o 
   4   3   2       10.84        8.67     21.79 o 
  -5   4   2      372.36      361.12     54.15 o 
  -4   4   2       90.31       66.22     32.08 o 
  -3   4   2       43.58       59.23     21.28 o 
  -2   4   2     1810.83     1884.04     64.16 o 
  -1   4   2      287.85      260.77     16.44 o 
   0   4   2        1.15       10.95      8.10 o 
   1   4   2       11.75        6.62     10.19 o 
   2   4   2       70.49       84.34     15.46 o 
   3   4   2       57.90       75.24     20.68 o 
   4   4   2       40.25       63.40     24.92 o 
  -5   5   2       35.21       31.60     31.60 o 
  -4   5   2       14.51       30.65     27.16 o 
  -2   5   2      235.29      254.40     27.00 o 
  -1   5   2      195.95      174.43     18.66 o 
   0   5   2       55.85       50.08     11.34 o 
   1   5   2      470.48      468.40     25.29 o 
   2   5   2      206.46      226.71     22.33 o 
   3   5   2      144.30      134.45     24.83 o 
   4   5   2       20.51       53.52     32.40 o 
  -5   6   2        0.47       22.07     37.32 o 
  -4   6   2      197.16      185.32     39.07 o 
  -3   6   2      196.98      216.13     31.28 o 
  -2   6   2      323.45      296.64     29.38 o 
  -1   6   2     1143.41     1178.30    100.60 o 
   0   6   2        0.07        6.16     10.40 o 
   1   6   2        4.62        0.40     17.71 o 
   2   6   2       27.76       47.36     17.40 o 
   3   6   2       69.72       88.90     23.64 o 
   4   6   2       10.32      -18.90     33.03 o 
  -5   7   2        0.42      -19.53     32.55 o 
  -4   7   2       89.66       84.96     30.01 o 
  -3   7   2        0.04        7.30     19.85 o 
  -2   7   2       27.81       28.47     13.09 o 
  -1   7   2      115.24      107.32     15.36 o 
   0   7   2       21.40       42.01     17.47 o 
   1   7   2       26.83       18.30     14.59 o 
   2   7   2       63.75       54.25     19.69 o 
   3   7   2      101.62      133.08     42.08 o 
  -5   8   2       32.56      -34.14     34.14 o 
  -4   8   2       34.77       59.87     30.01 o 
  -3   8   2      165.35      202.16     35.73 o 
  -2   8   2      407.53      445.05     30.71 o 
  -1   8   2      309.12      255.33     42.80 o 
   0   8   2      161.33      184.05     35.89 o 
   1   8   2       27.63       -9.85     27.31 o 
   2   8   2        5.76        0.16     30.17 o 
   3   8   2       39.34       29.22     39.86 o 
  -4   9   2        9.83       36.05     34.14 o 
  -2   9   2        9.81       17.79     23.03 o 
  -1   9   2        1.01       -2.38     25.25 o 
   0   9   2       69.96       46.37     30.81 o 
   1   9   2       25.98        4.29     30.33 o 
   2   9   2       18.96        7.78     35.25 o 
  -3  10   2       39.46       39.22     28.27 o 
  -2  10   2      128.45      155.63     36.68 o 
  -1  10   2      256.32      377.79     52.41 o 
   0  10   2       66.58       91.95     35.10 o 
   1  10   2       20.52       66.22     34.62 o 
   2  10   2        7.53       12.39     40.18 o 
  -3  11   2       24.77        9.85     27.63 o 
  -2  11   2       68.88       40.97     33.98 o 
  -1  11   2       52.72       93.54     39.07 o 
   0  11   2        0.45       20.96     31.76 o 
   1  11   2       86.48      135.14     43.19 o 
  -3  12   2        8.83       -3.97     28.74 o 
  -2  12   2       31.55       18.10     35.25 o 
  -1  12   2       24.44       19.06     37.64 o 
   0  12   2       71.78       76.38     39.70 o 
   1 -14   3        9.79       62.23     26.61 o 
  -1 -13   3        3.12       28.58     31.60 o 
   0 -13   3      162.72      234.64     64.24 o 
   1 -13   3        3.19       25.11     21.63 o 
   2 -13   3       29.66       32.29     21.14 o 
  -2 -12   3        6.03       10.00     33.98 o 
  -1 -12   3        1.56        0.00     26.36 o 
   0 -12   3       21.30        9.99     29.54 o 
   1 -12   3      206.88      219.90     29.02 o 
   2 -12   3       10.01       15.56     25.09 o 
   3 -12   3        1.47      -14.77     28.74 o 
  -2 -11   3       18.75       27.63     33.19 o 
  -1 -11   3       38.84       47.64     27.95 o 
   0 -11   3       47.15       46.27     23.19 o 
   1 -11   3      434.65      407.18     34.57 o 
   2 -11   3        2.15        1.75     26.84 o 
   3 -11   3       38.51       57.01     31.13 o 
   4 -11   3      118.14      138.32     42.72 o 
  -3 -10   3       22.56       24.61     29.22 o 
  -2 -10   3       26.22       59.87     32.08 o 
  -1 -10   3       30.08       47.48     19.55 o 
   0 -10   3       47.88       58.32     19.46 o 
   1 -10   3      130.60      104.49     28.74 o 
   2 -10   3      240.93      275.37     40.65 o 
   3 -10   3        3.14       -1.75     26.84 o 
   4 -10   3        2.34       49.07     36.21 o 
  -3  -9   3      116.05      104.02     34.94 o 
  -2  -9   3       87.45      141.65     33.51 o 
  -1  -9   3        5.60        0.36     17.55 o 
   0  -9   3      115.49      159.12     20.78 o 
   1  -9   3       52.97       78.93     22.55 o 
   2  -9   3      728.70      663.00     56.69 o 
   3  -9   3       20.36       26.52     25.09 o 
   4  -9   3      104.00      120.37     37.95 o 
  -4  -8   3       22.07       28.58     29.38 o 
  -3  -8   3        0.43       12.55     24.93 o 
  -2  -8   3       25.89       19.06     23.50 o 
  -1  -8   3       29.18       56.19     15.78 o 
   0  -8   3       13.25       18.17     13.90 o 
   1  -8   3      343.51      341.27     36.52 o 
   2  -8   3      118.21       81.62     25.73 o 
   3  -8   3       83.60      110.05     31.60 o 
   4  -8   3       17.42       25.41     25.57 o 
  -4  -7   3        0.12       14.61     28.90 o 
  -3  -7   3       89.65       48.28     26.36 o 
  -2  -7   3      248.34      300.62     39.07 o 
  -1  -7   3       13.48       21.23     12.30 o 
   0  -7   3        3.16       -1.59     12.70 o 
   1  -7   3        4.26        6.83     13.82 o 
   2  -7   3       31.36       43.99     19.37 o 
   3  -7   3     1313.11     1196.74     75.11 o 
   4  -7   3      131.56      118.47     34.62 o 
   5  -7   3       91.83       88.14     37.80 o 
  -4  -6   3        0.40       34.46     28.27 o 
  -3  -6   3      180.25      184.21     35.57 o 
  -2  -6   3       13.45       31.51     12.78 o 
  -1  -6   3      118.92      116.04     27.39 o 
   0  -6   3      269.68      235.03     27.63 o 
   1  -6   3        0.04        3.81     14.77 o 
   2  -6   3      445.23      422.42     39.86 o 
   3  -6   3        5.34        8.58     18.42 o 
   4  -6   3       36.38       55.74     30.01 o 
   5  -6   3        2.21      -27.00     30.17 o 
  -5  -5   3        0.45       -4.76     27.16 o 
  -4  -5   3        7.04       -0.79     24.61 o 
  -3  -5   3       35.28       50.02     23.50 o 
  -2  -5   3      219.94      238.16     17.15 o 
  -1  -5   3      182.60      174.57     16.02 o 
   0  -5   3        7.60        3.81     11.12 o 
   1  -5   3      390.94      382.72     32.40 o 
   2  -5   3       71.08       66.22     18.58 o 
   3  -5   3      142.08      121.80     27.47 o 
   4  -5   3     1856.52     1732.70     98.78 o 
   5  -5   3      121.51       88.93     39.70 o 
  -5  -4   3        1.42        7.78     27.16 o 
  -4  -4   3       27.38       20.17     24.77 o 
  -3  -4   3      117.64      135.78     29.06 o 
  -2  -4   3     1139.05     1207.74     32.58 o 
  -1  -4   3       10.37       14.18      8.65 o 
   0  -4   3     1081.52      960.44     42.40 o 
   1  -4   3      460.79      376.52     29.70 o 
   2  -4   3        9.96       -0.89     10.54 o 
   3  -4   3      246.07      250.99     25.93 o 
   4  -4   3        1.16       -1.11     20.33 o 
   5  -4   3       30.45       36.52     27.63 o 
  -5  -3   3        0.31        0.00     28.90 o 
  -4  -3   3       35.99       63.20     25.57 o 
  -3  -3   3      181.95      194.79     19.25 o 
  -2  -3   3       59.58       64.00      8.95 o 
  -1  -3   3      170.55      172.24     14.31 o 
   0  -3   3      313.42      283.55     33.83 o 
   1  -3   3       41.87       35.72      9.26 o 
   2  -3   3      990.08      976.42     60.42 o 
   3  -3   3        5.69       25.73     14.80 o 
   4  -3   3      276.71      311.00     31.87 o 
   5  -3   3     1405.90     1318.52     67.02 o 
  -5  -2   3       10.70        5.40     27.95 o 
  -4  -2   3        0.57       13.34     23.98 o 
  -3  -2   3       12.46       14.33      9.33 o 
  -2  -2   3     1116.00     1085.23     39.15 o 
  -1  -2   3     1591.28     1716.59     37.48 o 
   0  -2   3      853.08      837.73     44.76 o 
   1  -2   3     1014.36     1053.01    100.52 o 
   2  -2   3       67.85       70.75     14.17 o 
   3  -2   3        5.31        1.68     14.26 o 
   4  -2   3      322.84      340.45     33.62 o 
   5  -2   3        0.44       23.36     23.24 o 
  -5  -1   3      117.94      141.81     40.81 o 
  -4  -1   3       16.78       22.39     25.57 o 
  -3  -1   3      148.80      159.40     17.72 o 
  -2  -1   3      370.79      357.59     20.97 o 
  -1  -1   3      101.39       86.94      9.42 o 
   0  -1   3      524.75      466.96     32.06 o 
   1  -1   3      644.08      689.68     15.68 o 
   2  -1   3       73.56       58.76     14.12 o 
   3  -1   3      349.93      355.32     27.79 o 
   4  -1   3        3.12       -6.15     17.41 o 
   5  -1   3      149.68      137.38     29.97 o 
  -5   0   3       25.64       40.97     30.97 o 
  -4   0   3        0.93       11.28     22.71 o 
  -3   0   3      199.31      191.67     18.45 o 
  -2   0   3      322.97      288.94     18.62 o 
  -1   0   3     1174.12     1166.50     59.68 o 
   0   0   3      320.18      309.79     31.60 o 
   1   0   3      605.42      635.02     22.66 o 
   2   0   3       47.51       47.87     12.93 o 
   3   0   3       24.82       22.30     14.02 o 
   4   0   3       39.08       59.90     22.95 o 
   5   0   3      300.17      300.99     38.19 o 
  -5   1   3       59.89       24.77     30.81 o 
  -4   1   3      384.19      352.86     46.05 o 
  -3   1   3       21.96       32.16     11.83 o 
  -2   1   3        2.75       -2.92      9.25 o 
  -1   1   3     1058.84      964.17     93.46 o 
   0   1   3      806.89      767.02     33.35 o 
   1   1   3      909.61      829.53     37.08 o 
   2   1   3      165.79      149.29     16.71 o 
   3   1   3        1.84        3.42     15.01 o 
   4   1   3      122.18      140.14     25.12 o 
   5   1   3        0.30       25.09     29.70 o 
  -5   2   3       73.76       68.44     33.67 o 
  -4   2   3      198.78      230.58     38.91 o 
  -3   2   3      127.26      108.51     15.40 o 
  -2   2   3      613.20      589.00     35.57 o 
  -1   2   3      206.44      201.80     11.43 o 
   0   2   3      230.74      210.10     20.96 o 
   1   2   3      165.63      151.43     14.29 o 
   2   2   3       17.92       32.93     12.12 o 
   3   2   3        0.40       -7.88     15.04 o 
   4   2   3       85.62       96.89     23.83 o 
  -5   3   3       94.11       67.33     36.05 o 
  -4   3   3      174.72      141.49     33.83 o 
  -3   3   3      495.22      565.02     43.51 o 
  -2   3   3       61.15       64.47     18.26 o 
  -1   3   3        2.01       10.11      7.21 o 
   0   3   3     2173.20     2144.72     61.77 o 
   1   3   3      990.17      865.87     55.42 o 
   2   3   3      202.11      190.03     19.51 o 
   3   3   3        0.78       20.83     17.21 o 
   4   3   3       10.24       62.89     39.94 o 
  -5   4   3      175.39      185.32     44.62 o 
  -4   4   3      228.00      233.76     40.34 o 
  -3   4   3      926.38      983.79     56.53 o 
  -2   4   3      185.03      145.15     21.76 o 
  -1   4   3      376.36      351.43     30.73 o 
   0   4   3       19.59        7.22      9.61 o 
   1   4   3      208.77      182.66     24.22 o 
   2   4   3      137.25      153.48     19.51 o 
   3   4   3        0.23       13.31     19.69 o 
   4   4   3        4.69       10.23     22.06 o 
  -5   5   3       11.59       14.13     31.60 o 
  -4   5   3      158.78      241.54     40.97 o 
  -2   5   3      187.58      187.45     17.84 o 
  -1   5   3       81.50       82.15     12.14 o 
   0   5   3      133.27      121.76     12.73 o 
   1   5   3     1318.73     1239.82     40.45 o 
   2   5   3      204.80      203.17     23.05 o 
   3   5   3        2.20       26.70     21.05 o 
   4   5   3        0.30       60.82     46.05 o 
  -4   6   3      112.43       90.68     35.10 o 
  -3   6   3      517.58      474.35     42.08 o 
  -2   6   3      974.41      948.28     37.46 o 
  -1   6   3       34.27       42.57     11.12 o 
   0   6   3      229.57      214.75     17.51 o 
   1   6   3       62.37       49.37     15.03 o 
   2   6   3      117.97      175.64     36.21 o 
   3   6   3       23.70       16.83     34.62 o 
  -5   7   3       23.54      -21.76     37.00 o 
  -4   7   3       25.21       34.46     27.63 o 
  -3   7   3      504.86      453.38     42.56 o 
  -2   7   3        0.23       -4.68     12.00 o 
  -1   7   3       92.83      130.85     29.70 o 
   0   7   3        3.26       23.66     24.77 o 
   1   7   3      104.65      106.40     32.40 o 
   2   7   3      393.05      322.37     47.48 o 
   3   7   3        4.45       30.01     37.48 o 
  -3   8   3       40.26       60.19     27.95 o 
  -2   8   3      348.74      381.92     46.53 o 
  -1   8   3      425.30      457.20     50.66 o 
   0   8   3       25.97       27.00     27.00 o 
   1   8   3      235.95      264.57     41.92 o 
   2   8   3       39.32       69.56     33.83 o 
   3   8   3       12.11       54.31     40.81 o 
  -3   9   3      154.48      117.36     33.19 o 
  -2   9   3      750.96      861.03     69.71 o 
  -1   9   3        2.28       -9.85     26.04 o 
   0   9   3       95.49       92.58     33.98 o 
   1   9   3        6.11      -15.40     27.63 o 
   2   9   3       14.80       39.07     35.10 o 
  -4  10   3       32.14       43.99     30.97 o 
  -3  10   3       21.68       37.00     27.47 o 
  -2  10   3       47.26       86.07     33.67 o 
  -1  10   3      132.50      161.82     41.61 o 
   0  10   3      259.00      247.42     47.16 o 
   1  10   3       29.20       21.12     32.08 o 
   2  10   3      123.24      138.00     43.35 o 
  -3  11   3       68.18       85.60     34.78 o 
  -2  11   3      235.62      248.69     46.53 o 
  -1  11   3      441.04      525.16     64.16 o 
   0  11   3       15.51      -22.55     30.81 o 
   1  11   3       28.38       30.17     34.94 o 
  -2  12   3       40.81       58.76     36.68 o 
  -1  12   3       32.62       47.16     35.10 o 
   0  12   3       82.76       90.84     39.54 o 
   1 -14   4       39.32       40.24     25.65 o 
  -1 -13   4       52.58      105.13     35.10 o 
   0 -13   4      277.88      352.95     41.05 o 
   1 -13   4      102.96      103.98     25.24 o 
   2 -13   4       14.68       31.76     26.36 o 
  -2 -12   4       77.21       95.76     39.86 o 
  -1 -12   4      117.35      182.78     41.45 o 
   0 -12   4      114.54      144.02     43.59 o 
   1 -12   4      478.17      381.45     49.07 o 
   2 -12   4       74.82       34.62     29.22 o 
   3 -12   4        1.95       11.75     33.51 o 
  -2 -11   4        0.50      -17.15     27.00 o 
  -1 -11   4        6.70       13.02     24.77 o 
   0 -11   4       20.94       38.43     20.60 o 
   1 -11   4      191.25      158.64     35.41 o 
   2 -11   4      122.64      168.17     38.43 o 
   3 -11   4        3.24        7.15     26.68 o 
   4 -11   4        0.07       29.70     32.71 o 
  -3 -10   4        0.06       -4.45     29.22 o 
  -2 -10   4       16.03       16.83     27.16 o 
  -1 -10   4      299.56      394.31     47.96 o 
   0 -10   4      352.48      353.67     30.75 o 
   1 -10   4      329.13      304.27     40.65 o 
   2 -10   4      934.10      868.18     68.13 o 
   3 -10   4       19.93       -7.15     24.46 o 
   4 -10   4      112.44      192.95     45.10 o 
  -3  -9   4        5.69       25.88     27.63 o 
  -2  -9   4       75.67      119.10     32.55 o 
  -1  -9   4        0.98       38.79     24.85 o 
   0  -9   4       13.23       14.98     13.74 o 
   1  -9   4        0.93        9.53     17.31 o 
   2  -9   4      122.73      111.64     30.49 o 
   3  -9   4      143.54      137.37     35.73 o 
   4  -9   4        7.13       13.02     30.01 o 
  -4  -8   4        3.12       11.28     29.22 o 
  -3  -8   4        5.87        7.62     24.30 o 
  -2  -8   4        0.20        7.30     21.28 o 
  -1  -8   4       70.15       81.16     16.32 o 
   0  -8   4      664.90      578.20     46.53 o 
   1  -8   4      320.89      304.74     36.37 o 
   2  -8   4      621.46      584.87     51.61 o 
   3  -8   4      777.51      755.11     64.16 o 
   4  -8   4       25.09       -2.06     25.88 o 
  -4  -7   4       91.19      122.28     35.89 o 
  -3  -7   4      236.49      243.13     40.49 o 
  -2  -7   4        0.07      -19.06     19.06 o 
  -1  -7   4       61.36       73.17     14.30 o 
   0  -7   4      166.91      130.85     22.87 o 
   1  -7   4       56.22       37.95     17.63 o 
   2  -7   4        7.80       15.72     17.94 o 
   3  -7   4       33.24       22.87     22.55 o 
   4  -7   4       26.99       25.09     27.00 o 
   5  -7   4       29.58      -11.28     29.54 o 
  -4  -6   4        5.03        5.24     24.77 o 
  -3  -6   4       16.48       -1.11     23.19 o 
  -2  -6   4       90.53      108.46     26.04 o 
  -1  -6   4        0.11        4.93     10.55 o 
   0  -6   4       15.08        2.06     13.02 o 
   1  -6   4      490.34      449.41     38.43 o 
   2  -6   4      186.32      175.80     28.58 o 
   3  -6   4      285.02      279.18     40.49 o 
   4  -6   4      303.88      299.34     48.12 o 
   5  -6   4       67.47       79.40     38.91 o 
  -5  -5   4       79.74       56.22     33.67 o 
  -4  -5   4      143.92      150.39     35.57 o 
  -3  -5   4      231.51      264.88     38.27 o 
  -2  -5   4      349.71      346.19     36.52 o 
  -1  -5   4       45.05       42.89     11.55 o 
   0  -5   4       25.41       20.33     14.45 o 
   1  -5   4      305.35      231.38     27.79 o 
   2  -5   4        1.84       14.61     15.40 o 
   3  -5   4       47.57       60.19     26.36 o 
   4  -5   4       68.20      107.51     37.00 o 
   5  -5   4        4.19        9.05     36.21 o 
  -5  -4   4       36.72       36.05     27.79 o 
  -4  -4   4        1.82        5.56     23.50 o 
  -3  -4   4       43.31       47.39     14.55 o 
  -2  -4   4       11.39       15.07     11.06 o 
  -1  -4   4      544.55      537.31     20.79 o 
   0  -4   4      301.87      375.91     42.40 o 
   1  -4   4      246.89      325.18     49.39 o 
   2  -4   4      230.91      230.87     21.40 o 
   3  -4   4      280.47      304.81     28.99 o 
   4  -4   4       50.65       72.00     24.14 o 
   5  -4   4      136.05      152.77     47.96 o 
  -5  -3   4      205.86      194.85     44.31 o 
  -4  -3   4      105.27       82.26     28.74 o 
  -3  -3   4       98.71       97.99     16.98 o 
  -2  -3   4      547.75      537.02     27.64 o 
  -1  -3   4     1358.62     1368.65     62.33 o 
   0  -3   4      546.29      519.17     30.20 o 
   1  -3   4       87.73       78.91     12.57 o 
   2  -3   4       39.64       28.40     14.45 o 
   3  -3   4        2.50        9.13     14.69 o 
   4  -3   4      310.26      325.96     33.82 o 
   5  -3   4      328.94      361.78     40.13 o 
  -5  -2   4       30.48       14.61     31.76 o 
  -4  -2   4      202.62      199.14     38.11 o 
  -3  -2   4       66.64       46.46     16.44 o 
  -2  -2   4        0.66        4.65     10.36 o 
  -1  -2   4       80.86       81.65     10.88 o 
   0  -2   4      302.05      265.02     19.27 o 
   1  -2   4     1810.67     2092.15     81.77 o 
   2  -2   4      390.94      470.99     27.10 o 
   3  -2   4      234.99      223.35     25.03 o 
   4  -2   4      182.77      203.61     28.89 o 
   5  -2   4       21.95       31.98     30.73 o 
  -5  -1   4      173.60      157.69     41.61 o 
  -4  -1   4      237.43      220.10     39.22 o 
  -3  -1   4        1.63        5.82     12.18 o 
  -2  -1   4      133.46      128.64     15.25 o 
  -1  -1   4     2258.98     2381.70     72.38 o 
   0  -1   4     2720.70     2502.23    129.67 o 
   1  -1   4      260.13      272.96     12.47 o 
   2  -1   4        9.74       -9.76     10.33 o 
   3  -1   4       32.43       37.34     16.82 o 
   4  -1   4       71.22      102.01     24.80 o 
   5  -1   4      496.12      528.87     46.23 o 
  -5   0   4      252.56      317.77     53.36 o 
  -4   0   4      145.61       75.75     30.01 o 
  -3   0   4      296.15      270.73     21.66 o 
  -2   0   4       35.45       31.50     11.66 o 
  -1   0   4        0.14        4.40      4.70 o 
   0   0   4       60.02       47.02      5.47 o 
   1   0   4        9.98        4.30      6.03 o 
   2   0   4     1171.48     1153.09     40.74 o 
   3   0   4      147.82      145.45     25.41 o 
   4   0   4       75.81       70.89     22.31 o 
   5   0   4       27.65       63.90     53.68 o 
  -5   1   4        2.03       28.90     33.67 o 
  -4   1   4      197.13      190.72     36.84 o 
  -3   1   4       27.38       24.02     12.68 o 
  -2   1   4        5.84       -0.71      9.88 o 
  -1   1   4      562.25      525.40     46.61 o 
   0   1   4     3171.19     3181.95     75.59 o 
   1   1   4      638.04      609.99     42.56 o 
   2   1   4       22.22       14.92     13.90 o 
   3   1   4       35.88       52.01     17.17 o 
   4   1   4       92.67      113.12     25.27 o 
  -5   2   4      221.77      263.30     47.96 o 
  -4   2   4      472.42      397.17     46.85 o 
  -3   2   4       47.69       45.06     12.68 o 
  -2   2   4      134.16      121.76     13.98 o 
  -1   2   4      188.49      209.31     23.58 o 
   0   2   4      414.93      433.85     32.24 o 
   1   2   4      178.23      173.07     14.95 o 
   2   2   4        6.61        2.54     11.59 o 
   3   2   4      383.80      364.78     30.84 o 
   4   2   4      160.94      142.39     28.18 o 
  -5   3   4      324.84      319.67     51.13 o 
  -4   3   4       51.80       64.97     18.31 o 
  -3   3   4       63.76       66.38     21.76 o 
  -2   3   4        0.35       -9.60      9.60 o 
  -1   3   4        4.01        8.72      7.70 o 
   0   3   4      433.64      415.91     35.57 o 
   1   3   4      806.57      738.23     28.41 o 
   2   3   4       48.27       56.01     15.18 o 
   3   3   4       25.15       51.66     19.31 o 
   4   3   4       70.73       54.75     25.03 o 
  -5   4   4       26.73       42.56     35.57 o 
  -4   4   4      363.88      393.67     47.64 o 
  -2   4   4       16.37       16.16     10.99 o 
  -1   4   4      194.71      179.88     12.69 o 
   0   4   4      856.96      802.73     22.50 o 
   1   4   4      340.85      304.47     20.86 o 
   2   4   4       38.78       30.10     16.06 o 
   3   4   4        2.29       11.76     18.44 o 
   4   4   4      257.17      209.46     51.93 o 
  -5   5   4      105.07      110.05     39.54 o 
  -4   5   4      597.38      654.75     57.80 o 
  -2   5   4       40.31       42.93     12.39 o 
  -1   5   4        0.84        0.87      7.34 o 
   0   5   4       15.33       18.26     17.79 o 
   1   5   4       46.90       46.05     25.25 o 
   2   5   4      161.25      183.10     37.00 o 
   3   5   4       22.38       64.00     37.32 o 
   4   5   4       23.81       55.10     44.46 o 
  -4   6   4       43.64       46.37     32.24 o 
  -3   6   4      102.34       94.42     28.27 o 
  -2   6   4        0.03       23.03     21.12 o 
  -1   6   4        0.34       -6.51     17.79 o 
   0   6   4      411.13      361.44     42.08 o 
   1   6   4      477.08      504.84     51.13 o 
   2   6   4       52.86       42.24     28.74 o 
   3   6   4        3.85       -3.65     36.05 o 
  -3   7   4      555.94      525.16     53.20 o 
  -2   7   4       67.93       54.95     28.11 o 
  -1   7   4       10.37       17.94     21.76 o 
   0   7   4       76.02       94.81     29.54 o 
   1   7   4       82.17      129.90     36.05 o 
   2   7   4        4.79        5.08     27.79 o 
   3   7   4      109.88      114.02     43.67 o 
  -4   8   4        0.87       31.44     29.06 o 
  -3   8   4        0.11       13.02     24.46 o 
  -2   8   4        0.33       22.87     26.20 o 
  -1   8   4        1.74      -14.13     20.96 o 
   0   8   4       37.47       18.10     25.73 o 
   1   8   4      228.89      243.60     46.21 o 
   2   8   4       86.87       90.99     38.11 o 
  -4   9   4       55.75       55.26     31.28 o 
  -3   9   4      132.69      134.19     37.80 o 
  -2   9   4      156.43      167.22     38.75 o 
  -1   9   4       31.80       42.88     30.49 o 
   0   9   4       25.60       16.36     29.22 o 
   1   9   4      144.67      140.22     42.72 o 
   2   9   4       44.19       24.14     33.19 o 
  -4  10   4      162.29      225.50     45.58 o 
  -3  10   4       35.23       66.06     31.76 o 
  -2  10   4        7.88       15.56     29.06 o 
  -1  10   4       14.27       10.80     31.44 o 
   0  10   4        0.29        6.51     33.98 o 
   1  10   4       32.33       67.49     38.91 o 
  -3  11   4       31.73       79.24     37.16 o 
  -2  11   4       10.48       28.74     28.74 o 
  -1  11   4       26.47        3.33     33.19 o 
   0  11   4       51.76       71.14     39.22 o 
   1 -14   5       10.64       43.49     23.78 o 
  -1 -13   5       94.91      151.18     41.77 o 
   0 -13   5      433.83      482.13     61.62 o 
   1 -13   5       10.38        5.98     20.21 o 
   2 -13   5        5.63       -1.91     25.25 o 
  -2 -12   5        1.51       32.24     32.87 o 
  -1 -12   5       72.15       99.57     34.14 o 
   0 -12   5      784.55      764.16     68.44 o 
   1 -12   5        5.64       15.09     23.82 o 
   2 -12   5       74.23       56.69     32.24 o 
   3 -12   5      117.38       88.61     39.70 o 
  -2 -11   5       35.22       45.89     30.49 o 
  -1 -11   5      211.79      275.37     44.46 o 
   0 -11   5      191.16      195.92     26.94 o 
   1 -11   5      527.14      457.83     52.72 o 
   2 -11   5       42.43       54.15     29.70 o 
   3 -11   5        1.37       -4.29     26.68 o 
  -3 -10   5        7.31       14.29     29.06 o 
  -2 -10   5      141.66      169.13     38.75 o 
  -1 -10   5        3.71       31.92     25.09 o 
   0 -10   5       84.40       84.12     20.91 o 
   1 -10   5     1584.10     1413.67     82.90 o 
   2 -10   5      126.72      100.84     30.97 o 
   3 -10   5      178.37      245.99     44.31 o 
   4 -10   5       65.13       60.35     35.25 o 
  -3  -9   5        3.63      -13.50     24.46 o 
  -2  -9   5      515.16      605.36     58.76 o 
  -1  -9   5      485.53      523.73     50.82 o 
   0  -9   5      516.15      439.89     46.21 o 
   1  -9   5      125.71      118.15     28.74 o 
   2  -9   5      563.76      525.00     54.15 o 
   3  -9   5       12.49       -6.83     26.20 o 
   4  -9   5        8.94       30.33     31.13 o 
  -4  -8   5       13.11        2.86     27.00 o 
  -3  -8   5       55.34       10.32     23.34 o 
  -2  -8   5        4.79       10.48     21.76 o 
  -1  -8   5      454.55      575.24     42.48 o 
   0  -8   5        3.96       11.75     18.42 o 
   1  -8   5      152.05      145.94     29.86 o 
   2  -8   5     2828.36     2575.32    106.72 o 
   3  -8   5      297.26      267.11     42.72 o 
   4  -8   5       81.77      130.22     37.64 o 
  -4  -7   5      292.43      264.73     46.05 o 
  -3  -7   5        0.66       -2.70     23.03 o 
  -2  -7   5       12.46        6.51     21.44 o 
  -1  -7   5     2378.82     2603.18     58.06 o 
   0  -7   5     1300.93     1121.31     61.46 o 
   1  -7   5      507.80      530.40     44.31 o 
   2  -7   5       68.81       35.73     21.60 o 
   3  -7   5      769.68      746.06     63.52 o 
   4  -7   5        0.07       -8.89     28.74 o 
  -4  -6   5        1.50        5.08     25.25 o 
  -3  -6   5       62.40       58.44     26.20 o 
  -2  -6   5       88.45      131.17     27.63 o 
  -1  -6   5      169.59      193.65     35.89 o 
   0  -6   5     1379.68     1247.24     61.62 o 
   1  -6   5        3.97       -7.78     13.50 o 
   2  -6   5      375.99      310.62     37.80 o 
   3  -6   5     2718.11     2716.65    113.54 o 
   4  -6   5      141.02      170.24     42.24 o 
  -5  -5   5        0.76       12.55     28.90 o 
  -4  -5   5       69.09       85.75     30.49 o 
  -3  -5   5      573.59      623.15     37.26 o 
  -2  -5   5       19.36       17.33     12.85 o 
  -1  -5   5       69.49       59.88     14.26 o 
   0  -5   5     5103.59     4527.49    108.94 o 
   1  -5   5     1440.45     1457.18     64.32 o 
   2  -5   5      540.06      542.72     68.21 o 
   3  -5   5      121.40      157.20     24.73 o 
   4  -5   5      593.89      659.41     55.42 o 
   5  -5   5        5.23      -31.13     31.13 o 
  -5  -4   5       80.71      117.36     37.95 o 
  -4  -4   5      526.99      479.59     56.06 o 
  -3  -4   5       24.83       32.72     15.18 o 
  -2  -4   5       99.60       98.72     17.15 o 
  -1  -4   5        9.67       22.36     12.78 o 
   0  -4   5      838.81      806.86     87.77 o 
   1  -4   5     1020.65     1108.07    119.10 o 
   2  -4   5      138.85      152.07     18.65 o 
   3  -4   5      185.86      185.35     24.42 o 
   4  -4   5     1352.29     1429.74    127.20 o 
   5  -4   5       27.56       39.56     28.33 o 
  -5  -3   5      115.82      113.07     35.73 o 
  -4  -3   5       57.22       22.39     24.77 o 
  -3  -3   5      196.14      206.58     22.56 o 
  -2  -3   5     1852.64     2019.26     53.04 o 
  -1  -3   5       11.53       10.23     13.97 o 
   0  -3   5        1.45        0.98      6.31 o 
   1  -3   5     4796.02     5404.11    349.18 o 
   2  -3   5     1366.90     1405.66     47.41 o 
   3  -3   5      591.66      587.79     52.96 o 
   4  -3   5       50.06       22.87     33.67 o 
   5  -3   5      186.90      262.98     53.20 o 
  -5  -2   5      176.94      134.51     40.18 o 
  -4  -2   5      110.86      104.02     32.71 o 
  -3  -2   5      659.38      684.58     56.30 o 
  -2  -2   5      101.89      120.91     16.00 o 
  -1  -2   5        1.48        4.18      6.02 o 
   0  -2   5      513.55      488.98     32.91 o 
   1  -2   5      203.86      224.30     13.66 o 
   2  -2   5      190.94      173.91     19.31 o 
   3  -2   5       48.93       55.75     18.41 o 
   4  -2   5        2.04       23.77     19.65 o 
   5  -2   5      571.35      585.00     48.39 o 
  -5  -1   5        0.02       34.78     33.98 o 
  -4  -1   5      545.32      558.86     35.88 o 
  -3  -1   5       43.45       27.41     19.14 o 
  -2  -1   5      765.55      783.17     31.63 o 
  -1  -1   5     2445.47     2664.07     66.66 o 
   0  -1   5      311.66      298.94     12.89 o 
   1  -1   5       28.27       43.15      8.92 o 
   2  -1   5     2998.93     3333.21     71.06 o 
   3  -1   5      916.05      947.64     57.65 o 
   4  -1   5      244.96      268.90     32.43 o 
  -5   0   5       30.41       39.70     34.14 o 
  -4   0   5      122.28      108.10     45.34 o 
  -3   0   5       53.03       23.32     25.33 o 
  -2   0   5     1198.58     1301.07     75.27 o 
  -1   0   5       79.83      104.24      9.05 o 
   0   0   5      121.89      120.74      8.50 o 
   1   0   5      220.65      200.26     14.41 o 
   2   0   5        0.62        2.72     15.25 o 
   3   0   5      100.99      118.30     21.24 o 
   4   0   5        1.83       -2.26     20.49 o 
  -5   1   5      478.31      464.34     58.44 o 
  -4   1   5       39.15       37.29     17.93 o 
  -3   1   5      707.93      664.77     35.41 o 
  -2   1   5        1.81        9.88      7.88 o 
  -1   1   5      459.92      475.15     57.88 o 
   0   1   5      257.32      281.40     28.43 o 
   1   1   5      332.82      344.52     19.82 o 
   2   1   5        6.62        3.69     15.64 o 
   3   1   5     1466.16     1422.50    108.86 o 
   4   1   5      238.34      233.40     33.14 o 
  -5   2   5        0.05       17.31     32.08 o 
  -4   2   5       15.56       17.17     17.10 o 
  -3   2   5       57.64       61.40     15.80 o 
  -2   2   5      134.19      140.43     14.58 o 
  -1   2   5     1488.20     1633.45     60.35 o 
   0   2   5      236.85      265.36     29.38 o 
   1   2   5       22.62       20.35      9.43 o 
   2   2   5       62.85       56.51     15.60 o 
   3   2   5        0.12       -1.44     17.32 o 
   4   2   5       86.98       60.33     25.86 o 
  -5   3   5      153.57      161.82     44.94 o 
  -4   3   5      863.61      797.61     41.88 o 
  -3   3   5        2.89        0.14     12.28 o 
  -2   3   5      453.83      462.47     40.57 o 
  -1   3   5       14.89       16.99     17.15 o 
   0   3   5       17.34       19.06     16.52 o 
   1   3   5        0.02        9.16      9.13 o 
   2   3   5       39.14       42.31     15.82 o 
   3   3   5       17.74        1.11     28.90 o 
   4   3   5      405.85      400.50     62.57 o 
  -5   4   5      178.83      189.29     43.67 o 
  -4   4   5       77.57       85.41     20.41 o 
  -3   4   5      164.89      178.62     24.69 o 
  -2   4   5      163.64      146.95     16.41 o 
  -1   4   5      166.77      175.00     27.47 o 
   0   4   5      304.78      281.40     33.67 o 
   1   4   5      328.69      356.67     41.92 o 
   2   4   5        7.10        0.79     24.61 o 
   3   4   5       86.97      122.91     41.29 o 
   4   4   5        0.35       -3.18     39.07 o 
  -5   5   5      126.46      121.64     44.78 o 
  -4   5   5      150.04      200.73     39.38 o 
  -3   5   5      647.49      653.52     36.84 o 
  -2   5   5       23.73       28.74     20.80 o 
  -1   5   5      433.19      436.07     41.45 o 
   0   5   5      142.44      136.41     27.95 o 
   1   5   5      139.19      146.89     33.67 o 
   2   5   5        0.79      -24.77     24.77 o 
   3   5   5        5.04       27.95     36.84 o 
  -4   6   5      426.45      485.30     52.88 o 
  -3   6   5      153.99      171.83     34.14 o 
  -2   6   5      120.18      129.74     30.49 o 
  -1   6   5      127.51      129.58     29.38 o 
   0   6   5        0.01        7.15     23.66 o 
   1   6   5        5.42       14.61     29.86 o 
   2   6   5      149.48      154.20     39.38 o 
   3   6   5       23.53       67.33     40.97 o 
  -4   7   5      104.72      132.92     36.84 o 
  -3   7   5       16.48       30.01     26.20 o 
  -2   7   5      419.41      425.43     48.12 o 
  -1   7   5       15.95       30.49     25.88 o 
   0   7   5      262.90      265.52     43.19 o 
   1   7   5       85.79       80.51     34.62 o 
   2   7   5      101.35      105.13     37.32 o 
   3   7   5        0.76        0.00     36.68 o 
  -4   8   5       75.49       84.48     34.46 o 
  -3   8   5      368.66      453.23     54.47 o 
  -2   8   5       53.53       62.89     31.44 o 
  -1   8   5      133.50      122.60     31.92 o 
   0   8   5        0.21        6.03     30.01 o 
   1   8   5       69.69       43.83     35.89 o 
   2   8   5        0.39       19.37     33.67 o 
  -4   9   5       44.80       60.98     35.41 o 
  -3   9   5       12.63       47.80     33.03 o 
  -2   9   5        0.06       16.04     27.47 o 
  -1   9   5      303.62      323.80     47.48 o 
   0   9   5       30.11       38.91     34.46 o 
   1   9   5       46.98       57.96     38.75 o 
  -3  10   5       19.52       22.23     30.49 o 
  -2  10   5      142.02      194.53     42.24 o 
  -1  10   5       24.73       54.31     33.19 o 
   0  10   5      250.56      242.65     49.55 o 
   1  10   5       34.31       20.17     34.62 o 
  -2  11   5        0.46        8.10     29.22 o 
  -1  11   5        0.25      -11.91     29.86 o 
   0  11   5      123.49      105.60     40.49 o 
  -1 -13   6       31.45       65.43     33.51 o 
   0 -13   6        4.30       23.66     32.24 o 
   1 -13   6       18.85       32.24     30.33 o 
   2 -13   6       10.92       -3.33     24.46 o 
  -2 -12   6       56.01       38.59     33.51 o 
  -1 -12   6        0.96       48.44     30.65 o 
   0 -12   6       14.25       17.15     25.09 o 
   1 -12   6      193.52      166.43     36.84 o 
   2 -12   6      185.29      197.39     43.04 o 
   3 -12   6      103.79       85.60     38.43 o 
  -2 -11   6      299.54      344.44     52.41 o 
  -1 -11   6       43.43       74.48     30.17 o 
   0 -11   6       47.23       51.14     20.04 o 
   1 -11   6       67.05       68.60     28.27 o 
   2 -11   6      118.46      139.75     37.80 o 
   3 -11   6       50.30       36.21     33.51 o 
  -3 -10   6       31.70       16.04     29.70 o 
  -2 -10   6        6.19       -8.10     25.25 o 
  -1 -10   6       40.44       83.53     29.54 o 
   0 -10   6       26.77       16.20     26.20 o 
   1 -10   6        8.08        5.08     19.37 o 
   2 -10   6      279.59      263.14     43.19 o 
   3 -10   6      116.03      181.35     39.70 o 
   4 -10   6       61.85       83.37     37.16 o 
  -3  -9   6        1.05       -2.38     24.46 o 
  -2  -9   6      166.22      191.52     37.80 o 
  -1  -9   6      236.79      257.26     41.29 o 
   0  -9   6        5.79       23.50     21.76 o 
   1  -9   6        0.63       -2.06     18.10 o 
   2  -9   6      376.97      342.70     45.74 o 
   3  -9   6      178.43      190.41     39.70 o 
   4  -9   6       21.74       28.43     35.89 o 
  -4  -8   6        0.24        0.16     26.20 o 
  -3  -8   6       36.25       44.46     28.43 o 
  -2  -8   6        3.51      -18.74     19.22 o 
  -1  -8   6        2.55       -6.67     19.69 o 
   0  -8   6       65.79       64.63     24.14 o 
   1  -8   6       49.26       55.74     23.50 o 
   2  -8   6        4.90        8.42     21.76 o 
   3  -8   6      145.85      177.86     38.11 o 
   4  -8   6       52.92       30.81     33.19 o 
  -4  -7   6       57.28       51.29     31.28 o 
  -3  -7   6      109.39       91.63     29.22 o 
  -2  -7   6        1.72        2.06     20.33 o 
  -1  -7   6       20.56       36.51     31.20 o 
   0  -7   6       50.25       52.25     18.58 o 
   1  -7   6       36.88       13.97     18.26 o 
   2  -7   6      140.64      116.40     28.90 o 
   3  -7   6      480.03      549.30     57.65 o 
   4  -7   6       61.54       84.32     37.00 o 
  -4  -6   6        1.90       -4.13     23.82 o 
  -3  -6   6       27.61       57.65     26.84 o 
  -2  -6   6      267.72      287.57     26.43 o 
  -1  -6   6        2.18       13.51     12.52 o 
   0  -6   6       56.01       54.31     17.15 o 
   1  -6   6       81.83       49.86     18.26 o 
   2  -6   6      222.10      217.88     34.14 o 
   3  -6   6      102.28      131.21     23.19 o 
   4  -6   6       83.41       95.28     37.80 o 
  -5  -5   6      124.97      122.12     38.91 o 
  -4  -5   6      306.98      258.85     46.21 o 
  -3  -5   6       92.15      108.32     19.91 o 
  -2  -5   6      165.71      186.16     21.10 o 
  -1  -5   6       73.92       74.39     15.44 o 
   0  -5   6      145.64      156.38     37.72 o 
   1  -5   6       72.57       59.12     15.88 o 
   2  -5   6      166.99      143.20     20.33 o 
   3  -5   6      175.85      181.74     26.07 o 
   4  -5   6      201.47      214.55     33.22 o 
  -5  -4   6        0.78      -12.86     27.95 o 
  -4  -4   6       44.98       45.60     19.22 o 
  -3  -4   6        9.67       22.79     15.64 o 
  -2  -4   6      333.85      347.96     25.54 o 
  -1  -4   6      446.54      377.06     59.23 o 
   0  -4   6      229.28      266.37     15.89 o 
   1  -4   6       52.83       60.55     10.78 o 
   2  -4   6        5.64       -0.11     11.61 o 
   3  -4   6      412.86      415.74     34.49 o 
   4  -4   6       90.73       91.84     27.68 o 
  -5  -3   6      104.44       84.32     36.05 o 
  -4  -3   6      215.13      232.38     27.22 o 
  -3  -3   6      606.76      634.81     35.69 o 
  -2  -3   6      597.74      623.95     31.55 o 
  -1  -3   6       51.11       63.49     19.01 o 
   0  -3   6      319.15      327.83     18.10 o 
   1  -3   6      175.54      217.59     14.97 o 
   2  -3   6      102.56      124.72     18.06 o 
   3  -3   6       79.64       85.33     21.73 o 
   4  -3   6       38.46       41.31     24.87 o 
  -5  -2   6      345.72      318.40     53.04 o 
  -4  -2   6        4.44        3.60     16.34 o 
  -3  -2   6      208.63      211.51     22.34 o 
  -2  -2   6      214.94      219.50     19.94 o 
  -1  -2   6      621.02      606.15     35.18 o 
   0  -2   6       11.26        2.05      7.55 o 
   1  -2   6      229.37      265.76     15.63 o 
   2  -2   6       37.93       28.98     21.84 o 
   3  -2   6      122.64      113.60     23.35 o 
   4  -2   6      176.88      166.90     46.21 o 
  -5  -1   6      110.63       85.28     37.95 o 
  -4  -1   6      130.45      143.82     28.19 o 
  -3  -1   6      367.57      344.92     25.76 o 
  -2  -1   6     2105.11     2230.60     80.90 o 
  -1  -1   6     2208.42     2221.70     90.85 o 
   0  -1   6      126.95      138.35     11.13 o 
   1  -1   6       95.79      106.88     11.18 o 
   2  -1   6      125.41      111.97     23.90 o 
   3  -1   6        6.64       25.28     18.28 o 
   4  -1   6        9.18       -2.00     20.88 o 
  -5   0   6      846.29      815.93     74.96 o 
  -4   0   6      753.06      799.85     50.82 o 
  -3   0   6        5.12       12.39     12.68 o 
  -2   0   6      669.10      718.90     64.39 o 
  -1   0   6      306.69      309.86     19.06 o 
   0   0   6      154.93      145.03     15.32 o 
   1   0   6        6.07        7.04      7.67 o 
   2   0   6        7.90       16.22     13.19 o 
   3   0   6      148.82      157.14     24.65 o 
   4   0   6       43.81       47.63     24.67 o 
  -5   1   6      213.08      219.78     45.89 o 
  -4   1   6      200.71      216.28     25.25 o 
  -3   1   6      189.14      180.02     20.69 o 
  -2   1   6     1119.74     1166.02     67.99 o 
  -1   1   6     3930.46     4170.66     94.17 o 
   0   1   6     1392.22     1500.38     62.41 o 
   1   1   6      328.97      322.69     20.65 o 
   2   1   6       30.83       15.68     15.40 o 
   3   1   6      256.52      281.38     30.77 o 
   4   1   6        1.22      -12.20     23.77 o 
  -5   2   6       68.91      103.70     40.97 o 
  -4   2   6     1399.90     1345.51     54.55 o 
  -3   2   6      746.56      741.01     44.51 o 
  -2   2   6       27.62       12.40     40.81 o 
  -1   2   6      360.37      396.53     34.30 o 
   0   2   6      138.86      136.25     25.41 o 
   1   2   6       87.20       81.27     12.55 o 
   2   2   6        8.25       15.88     25.73 o 
   3   2   6        0.34       14.61     31.76 o 
   4   2   6       44.57       57.49     41.29 o 
  -5   3   6       32.88      -22.87     34.62 o 
  -4   3   6      220.94      211.80     30.01 o 
  -3   3   6      490.30      472.52     28.46 o 
  -2   3   6      575.95      586.77     25.53 o 
  -1   3   6     1275.94     1323.47     63.04 o 
   0   3   6     1944.86     2000.45     81.31 o 
   1   3   6      306.77      294.74     37.80 o 
   2   3   6      184.83      147.37     35.41 o 
   3   3   6       78.12       71.46     36.37 o 
   4   3   6      210.17      160.55     50.34 o 
  -5   4   6        6.40       60.98     39.22 o 
  -4   4   6      127.53      143.21     24.24 o 
  -3   4   6     1185.77     1160.22     64.79 o 
  -2   4   6      678.60      680.31     50.18 o 
  -1   4   6        6.28        5.40     17.79 o 
   0   4   6       79.63       73.37     22.87 o 
   1   4   6      203.52      216.13     37.48 o 
   2   4   6      120.07       94.49     32.24 o 
   3   4   6        0.04       20.80     36.52 o 
  -4   5   6      162.51      173.41     35.25 o 
  -3   5   6      404.46      454.50     46.69 o 
  -2   5   6     1167.98     1247.08     70.67 o 
  -1   5   6      523.67      516.75     46.85 o 
   0   5   6      357.12      373.03     42.40 o 
   1   5   6      487.08      471.49     51.61 o 
   2   5   6      113.51      134.67     37.95 o 
   3   5   6       50.09       54.47     40.81 o 
  -4   6   6       12.08        6.19     27.47 o 
  -3   6   6       58.74       76.07     30.65 o 
  -2   6   6      896.02      887.08     65.59 o 
  -1   6   6      638.31      684.13     56.69 o 
   0   6   6       25.87        2.22     21.28 o 
   1   6   6       93.77      128.63     36.84 o 
   2   6   6      241.45      198.50     43.99 o 
   3   6   6       36.05       20.80     39.86 o 
  -4   7   6      100.85      152.61     39.86 o 
  -3   7   6      115.03      130.70     34.94 o 
  -2   7   6      662.21      807.20     66.22 o 
  -1   7   6     1057.52     1053.18     74.00 o 
   0   7   6      123.51       90.04     33.83 o 
   1   7   6       50.51       29.22     33.19 o 
   2   7   6      151.99      151.82     43.35 o 
  -4   8   6       11.18       49.23     33.03 o 
  -3   8   6        8.15        7.94     29.38 o 
  -2   8   6       48.42       35.73     30.97 o 
  -1   8   6      548.70      524.37     57.65 o 
   0   8   6      321.18      343.65     51.13 o 
   1   8   6        0.05       13.34     34.78 o 
   2   8   6       88.81      100.36     37.32 o 
  -4   9   6       70.58      130.70     40.81 o 
  -3   9   6       68.40       59.07     33.83 o 
  -2   9   6       24.44       43.99     31.13 o 
  -1   9   6      481.86      426.39     56.38 o 
   0   9   6      478.03      407.01     57.65 o 
   1   9   6       22.47       45.74     37.64 o 
  -3  10   6       10.24       67.97     36.05 o 
  -2  10   6       32.38       59.55     32.71 o 
  -1  10   6       31.37       73.53     32.55 o 
   0  10   6      134.76      113.70     38.59 o 
  -1 -13   7       62.14      126.25     39.07 o 
   0 -13   7       56.77       53.04     35.57 o 
   1 -13   7       33.32       15.56     29.70 o 
   2 -13   7        0.00      -13.34     24.61 o 
  -2 -12   7       36.99       49.71     34.46 o 
  -1 -12   7        4.85       49.07     30.17 o 
   0 -12   7        0.92       18.42     27.16 o 
   1 -12   7      263.03      217.08     41.61 o 
   2 -12   7       31.15       31.92     31.13 o 
   3 -12   7        5.12      -15.09     27.63 o 
  -2 -11   7       18.11       34.78     28.58 o 
  -1 -11   7       10.04       54.31     29.38 o 
   0 -11   7      106.73       96.55     32.24 o 
   1 -11   7      110.51       99.09     31.44 o 
   2 -11   7       31.53       16.99     27.79 o 
   3 -11   7        0.49      -27.63     27.63 o 
  -3 -10   7       93.88      110.53     37.80 o 
  -2 -10   7       28.89       45.89     28.90 o 
  -1 -10   7       23.99      -25.41     25.41 o 
   0 -10   7       11.89        1.59     21.60 o 
   1 -10   7        2.43      -10.16     17.47 o 
   2 -10   7      128.79      141.02     34.46 o 
   3 -10   7       73.67       68.92     34.78 o 
  -3  -9   7        4.10        6.03     26.20 o 
  -2  -9   7       91.64       98.30     33.03 o 
  -1  -9   7       37.85        1.27     29.22 o 
   0  -9   7        0.12       14.61     20.33 o 
   1  -9   7      127.80      124.03     30.01 o 
   2  -9   7       37.52       55.42     26.20 o 
   3  -9   7        5.91       20.80     29.22 o 
   4  -9   7        2.65       33.67     30.65 o 
  -4  -8   7       57.91       52.88     31.92 o 
  -3  -8   7       87.27       80.83     30.97 o 
  -2  -8   7      131.00      146.73     33.83 o 
  -1  -8   7        9.08      -22.71     22.71 o 
   0  -8   7        9.36        2.22     18.42 o 
   1  -8   7        6.83        0.79     18.74 o 
   2  -8   7       34.34       39.22     25.25 o 
   3  -8   7       61.51       30.97     29.22 o 
   4  -8   7       36.78       64.95     36.21 o 
  -4  -7   7       36.13       -2.86     28.90 o 
  -3  -7   7        0.81       -1.91     24.61 o 
  -2  -7   7       38.68       56.38     25.57 o 
  -1  -7   7      169.47      158.01     30.97 o 
   0  -7   7      253.63      184.85     30.81 o 
   1  -7   7        3.08       -4.13     18.10 o 
   2  -7   7        4.62       34.94     24.30 o 
   3  -7   7        4.38       -1.75     25.73 o 
   4  -7   7       14.78       23.50     32.71 o 
  -4  -6   7      425.10      350.00     53.36 o 
  -3  -6   7      302.19      314.69     30.71 o 
  -2  -6   7      106.85      109.04     19.31 o 
  -1  -6   7       19.98       50.49     40.34 o 
   0  -6   7        1.75        1.91     10.91 o 
   1  -6   7      109.02       84.01     22.71 o 
   2  -6   7        0.18       -8.99     14.08 o 
   3  -6   7       20.38       17.83     17.55 o 
   4  -6   7       46.55       36.11     24.46 o 
  -5  -5   7       25.73       37.16     31.60 o 
  -4  -5   7        3.60       11.33     19.31 o 
  -3  -5   7      232.43      237.71     26.51 o 
  -2  -5   7       52.23       46.10     15.77 o 
  -1  -5   7       23.00       37.08     27.08 o 
   0  -5   7       51.06       67.64     10.92 o 
   1  -5   7      322.57      326.94     35.70 o 
   2  -5   7       20.30       55.39     17.23 o 
   3  -5   7       56.14       51.76     19.60 o 
   4  -5   7        5.70        3.25     24.51 o 
  -5  -4   7        0.04      -25.57     25.57 o 
  -4  -4   7       32.70       50.03     20.55 o 
  -3  -4   7      917.66      961.84     45.87 o 
  -2  -4   7      492.71      486.54     30.36 o 
  -1  -4   7        7.44       11.57     11.76 o 
   0  -4   7        0.26       -0.59      8.68 o 
   1  -4   7       58.67       40.88     12.11 o 
   2  -4   7      194.98      203.46     49.15 o 
   3  -4   7       23.75       11.34     18.82 o 
   4  -4   7        3.67      -21.50     22.50 o 
  -5  -3   7       36.84       70.03     35.25 o 
  -4  -3   7       29.11       38.09     19.69 o 
  -3  -3   7       14.99       30.78     15.56 o 
  -2  -3   7      768.45      769.23     35.83 o 
  -1  -3   7        5.29       16.73      8.33 o 
   0  -3   7       56.84       70.48     10.46 o 
   1  -3   7       70.93       67.85     10.85 o 
   2  -3   7       43.80       47.60     21.44 o 
   3  -3   7       75.99      100.49     24.27 o 
   4  -3   7       38.77       52.19     25.76 o 
  -5  -2   7        0.21       33.19     31.60 o 
  -4  -2   7        9.41       25.71     18.41 o 
  -3  -2   7       21.30       24.56     15.25 o 
  -2  -2   7      922.04      968.49     38.48 o 
  -1  -2   7      401.08      426.52     25.26 o 
   0  -2   7       31.82       27.78      9.06 o 
   1  -2   7       13.78       13.39      8.56 o 
   2  -2   7       60.68       73.86     17.22 o 
   3  -2   7       31.61       32.06     19.98 o 
   4  -2   7       40.57       53.57     28.08 o 
  -5  -1   7      762.58      692.38     70.83 o 
  -4  -1   7       20.86       16.80     17.95 o 
  -3  -1   7      186.54      166.94     21.03 o 
  -2  -1   7       77.26       57.66      9.41 o 
  -1  -1   7      508.91      480.50     19.42 o 
   0  -1   7       61.00       73.52      9.54 o 
   1  -1   7       25.92       24.80      8.79 o 
   2  -1   7      234.49      219.64     23.53 o 
   3  -1   7        2.22       32.10     22.54 o 
   4  -1   7       25.58       -1.27     33.03 o 
  -5   0   7      524.85      488.32     60.66 o 
  -4   0   7       68.55       83.42     20.95 o 
  -3   0   7        0.13       13.46     13.81 o 
  -2   0   7       95.44      100.25     12.23 o 
  -1   0   7      615.87      687.49     83.93 o 
   0   0   7      543.26      513.08     32.86 o 
   1   0   7      122.11       95.52     11.69 o 
   2   0   7        2.93       14.93     15.38 o 
   3   0   7        0.02       15.35     18.05 o 
   4   0   7        2.37       21.44     34.46 o 
  -5   1   7       32.85       57.49     36.84 o 
  -4   1   7      850.57      775.92     42.94 o 
  -3   1   7       63.53       50.96     15.63 o 
  -2   1   7      351.58      324.42     23.24 o 
  -1   1   7        0.22        8.67      7.55 o 
   0   1   7       85.20       80.99     21.12 o 
   1   1   7        3.81       24.53     14.21 o 
   2   1   7       22.46        2.22     23.82 o 
   3   1   7      131.42       84.80     37.95 o 
   4   1   7       10.37       51.13     40.34 o 
  -5   2   7        6.85       35.73     39.22 o 
  -4   2   7     1499.88     1407.87     56.99 o 
  -3   2   7       90.79       66.53     27.39 o 
  -2   2   7      191.42      162.00     44.70 o 
  -1   2   7      273.45      323.48     32.87 o 
   0   2   7      610.86      648.39     48.12 o 
   1   2   7      419.77      375.41     41.45 o 
   2   2   7       23.22       34.46     29.06 o 
   3   2   7        7.90        8.26     34.94 o 
  -5   3   7        4.44       11.59     38.75 o 
  -4   3   7       28.67       34.51     20.08 o 
  -3   3   7      860.67      962.03     57.33 o 
  -2   3   7        7.26       18.58     20.96 o 
  -1   3   7      195.57      180.24     28.74 o 
   0   3   7       15.72       14.61     20.17 o 
   1   3   7       60.37       72.26     25.88 o 
   2   3   7       18.90        7.62     27.16 o 
   3   3   7       11.32       34.78     37.48 o 
  -4   4   7       18.56       22.23     24.46 o 
  -3   4   7     1901.02     1759.54     82.10 o 
  -2   4   7        1.98      -15.40     20.80 o 
  -1   4   7      337.66      335.71     38.75 o 
   0   4   7       64.06       76.86     25.73 o 
   1   4   7      342.89      317.45     42.88 o 
   2   4   7       80.50       81.78     33.67 o 
   3   4   7        0.64      -30.17     30.17 o 
  -3   5   7       11.79       23.82     28.27 o 
  -2   5   7      248.09      326.98     41.77 o 
  -1   5   7       39.21       27.47     23.34 o 
   0   5   7      138.35      147.05     33.51 o 
   1   5   7        0.69      -15.25     22.55 o 
   2   5   7       40.19       47.96     32.71 o 
   3   5   7        7.40        6.67     35.41 o 
  -3   6   7       15.05      -18.10     26.52 o 
  -2   6   7     1424.62     1461.79     84.48 o 
  -1   6   7        2.76        0.32     24.46 o 
   0   6   7      114.54      129.11     32.55 o 
   1   6   7       27.10       15.40     27.00 o 
   2   6   7       59.91       75.11     39.86 o 
  -4   7   7       48.05       43.51     37.80 o 
  -3   7   7      126.19      191.68     41.29 o 
  -2   7   7       39.50       23.34     28.58 o 
  -1   7   7        0.32        5.72     24.93 o 
   0   7   7       33.45       22.71     26.36 o 
   1   7   7      148.88      154.83     42.40 o 
   2   7   7        2.19       18.58     30.49 o 
  -4   8   7       97.06      145.78     43.51 o 
  -3   8   7       52.64       95.12     37.16 o 
  -2   8   7        4.14       -2.54     27.63 o 
  -1   8   7      984.41      841.50     73.68 o 
   0   8   7        0.04       10.16     29.06 o 
   1   8   7       53.01       32.71     37.64 o 
  -3   9   7       77.79      107.19     39.07 o 
  -2   9   7       42.66       32.55     33.67 o 
  -1   9   7      192.76      155.47     38.75 o 
   0   9   7       12.30       -0.64     28.90 o 
  -2  10   7       26.09       86.23     36.21 o 
  -1  10   7       13.49       25.88     29.86 o 
  -1 -13   8       20.70       64.63     30.49 o 
   0 -13   8        8.21       10.48     27.31 o 
   1 -13   8       30.30       43.04     30.17 o 
   2 -13   8       22.41        7.15     25.25 o 
  -2 -12   8        4.57       49.39     32.87 o 
  -1 -12   8        2.37       61.30     31.92 o 
   0 -12   8       39.20       46.37     31.13 o 
   1 -12   8       65.03       55.10     29.22 o 
   2 -12   8        2.18      -18.10     25.88 o 
  -2 -11   8       39.76       66.22     32.24 o 
  -1 -11   8       76.16       67.97     33.98 o 
   0 -11   8        8.96        3.33     24.14 o 
   1 -11   8       35.35       32.87     24.77 o 
   2 -11   8       25.27        8.89     27.95 o 
   3 -11   8       31.83       69.24     30.97 o 
  -3 -10   8       18.73       40.49     30.49 o 
  -2 -10   8        3.27       29.06     26.52 o 
  -1 -10   8       54.76       23.98     27.31 o 
   0 -10   8       12.57       15.72     23.98 o 
   1 -10   8      107.39      114.66     32.24 o 
   2 -10   8       53.33       56.69     30.97 o 
   3 -10   8       36.12       52.72     30.81 o 
  -3  -9   8       18.49       10.32     26.68 o 
  -2  -9   8      173.71      161.82     37.48 o 
  -1  -9   8       13.25        0.16     24.93 o 
   0  -9   8      292.10      268.22     43.19 o 
   1  -9   8       47.99       27.79     22.39 o 
   2  -9   8       79.14       66.54     29.38 o 
   3  -9   8       62.32       88.77     34.14 o 
  -4  -8   8       90.49       87.98     35.57 o 
  -3  -8   8       44.69       76.23     32.08 o 
  -2  -8   8       60.26       71.78     29.22 o 
  -1  -8   8      101.02      104.18     30.65 o 
   0  -8   8      386.96      316.02     42.56 o 
   1  -8   8       27.14       37.00     22.55 o 
   2  -8   8       60.60      113.07     32.24 o 
   3  -8   8       21.50       50.98     30.97 o 
   4  -8   8       24.85       43.83     33.51 o 
  -4  -7   8       42.94       50.18     31.76 o 
  -3  -7   8        2.71        2.38     17.82 o 
  -2  -7   8        9.22        8.52     16.72 o 
  -1  -7   8      274.72      316.83     39.70 o 
   0  -7   8       15.77        7.30     16.99 o 
   1  -7   8      329.43      289.98     38.11 o 
   2  -7   8       95.30       94.49     29.70 o 
   3  -7   8       24.52       22.39     27.00 o 
   4  -7   8      108.70      121.64     42.40 o 
  -4  -6   8        2.29        8.51     20.30 o 
  -3  -6   8       51.05       44.73     18.37 o 
  -2  -6   8       44.15       59.30     17.39 o 
  -1  -6   8        4.04       10.67     13.58 o 
   0  -6   8      749.83      704.10     99.09 o 
   1  -6   8      525.22      569.95     57.01 o 
   2  -6   8        1.86       -8.24     15.58 o 
   3  -6   8       19.77       52.03     20.72 o 
   4  -6   8       53.40       69.06     29.86 o 
  -4  -5   8       75.63       78.15     23.00 o 
  -3  -5   8      155.33      167.69     24.42 o 
  -2  -5   8       25.64       37.28     16.00 o 
  -1  -5   8        2.24        1.59     17.31 o 
   0  -5   8      665.09      698.82     52.31 o 
   1  -5   8       52.01       62.94     12.59 o 
   2  -5   8      327.05      377.63     55.34 o 
   3  -5   8       25.60       13.62     26.84 o 
   4  -5   8        4.02       -9.38     22.85 o 
  -5  -4   8        0.18       -2.86     28.11 o 
  -4  -4   8        1.58       12.31     19.04 o 
  -3  -4   8        6.72       15.23     17.23 o 
  -2  -4   8        4.60        6.67     12.90 o 
  -1  -4   8      280.34      296.08     16.41 o 
   0  -4   8      146.99      148.13     15.64 o 
   1  -4   8     1066.68     1051.09     68.02 o 
   2  -4   8      163.03      163.00     23.45 o 
   3  -4   8       17.17       15.94     18.58 o 
   4  -4   8       39.80       43.62     28.12 o 
  -5  -3   8        7.52       36.21     36.37 o 
  -4  -3   8      294.96      307.83     32.44 o 
  -3  -3   8      237.13      252.39     26.54 o 
  -2  -3   8      102.85      108.76     17.11 o 
  -1  -3   8       37.26       43.66     10.07 o 
   0  -3   8      147.40      141.02     18.56 o 
   1  -3   8      950.21      956.31     55.29 o 
   2  -3   8        8.39       11.21     17.63 o 
   3  -3   8      432.24      394.97     36.20 o 
   4  -3   8       13.53       10.03     26.38 o 
  -5  -2   8        2.36       13.34     29.54 o 
  -4  -2   8       14.40       18.91     18.23 o 
  -3  -2   8       34.62       33.24     16.11 o 
  -2  -2   8       17.00       29.28     12.85 o 
  -1  -2   8       27.76       27.91      9.19 o 
   0  -2   8      713.45      660.65     39.97 o 
   1  -2   8      178.36      178.73     14.95 o 
   2  -2   8      506.65      484.91     42.32 o 
   3  -2   8       57.76       45.74     23.37 o 
   4  -2   8        0.98       25.23     26.60 o 
  -5  -1   8      280.15      204.06     46.53 o 
  -4  -1   8        8.28       21.44     18.98 o 
  -3  -1   8      564.71      530.33     54.39 o 
  -2  -1   8      146.58      108.94     24.93 o 
  -1  -1   8      136.53      143.18     12.52 o 
   0  -1   8       50.39       49.63      9.16 o 
   1  -1   8      459.57      435.44     20.51 o 
   2  -1   8      370.00      357.73     29.19 o 
   3  -1   8       14.46       26.17     23.65 o 
   4  -1   8      284.39      273.14     51.29 o 
  -5   0   8       37.85       42.88     39.22 o 
  -4   0   8       45.48       57.17     20.60 o 
  -3   0   8      143.95      127.47     19.86 o 
  -2   0   8       10.18       23.62     12.43 o 
  -1   0   8        2.42       -7.18      7.41 o 
   0   0   8       40.33       18.72     11.61 o 
   1   0   8      374.47      405.86     26.56 o 
   2   0   8       39.32       40.34     26.68 o 
   3   0   8      269.14      319.20     52.09 o 
   4   0   8       43.06       46.53     38.91 o 
  -5   1   8      191.39      183.26     49.07 o 
  -4   1   8      209.00      226.97     27.68 o 
  -3   1   8        1.51        6.80     14.43 o 
  -2   1   8      391.84      363.46     41.77 o 
  -1   1   8      121.10       99.79     16.49 o 
   0   1   8      520.90      512.76     29.98 o 
   1   1   8      210.41      189.71     54.15 o 
   2   1   8      198.60      196.92     37.32 o 
   3   1   8       51.52       50.02     41.92 o 
  -4   2   8       14.90       17.79     26.52 o 
  -3   2   8      310.10      270.28     39.22 o 
  -2   2   8       93.65       97.62     16.84 o 
  -1   2   8       21.06       20.17     20.01 o 
   0   2   8        0.07       12.55     18.10 o 
   1   2   8        5.99        7.30     20.96 o 
   2   2   8      143.89      147.69     39.07 o 
   3   2   8       21.21       -5.40     35.10 o 
  -4   3   8      132.10      124.98     33.19 o 
  -3   3   8      323.12      263.45     39.70 o 
  -2   3   8        9.45       30.01     22.23 o 
  -1   3   8      260.84      278.38     36.68 o 
   0   3   8      242.10      251.23     36.84 o 
   1   3   8      498.90      524.69     52.56 o 
   2   3   8       92.72      102.59     38.43 o 
   3   3   8       52.00       47.48     39.22 o 
  -4   4   8      229.77      205.97     40.02 o 
  -3   4   8      173.57      231.06     39.22 o 
  -2   4   8      303.86      314.91     39.70 o 
  -1   4   8        3.78       -2.06     20.96 o 
   0   4   8        2.37      -13.34     22.55 o 
   1   4   8       57.96       52.41     24.46 o 
   2   4   8       28.43       18.90     32.87 o 
   3   4   8      124.99       84.48     40.18 o 
  -4   5   8       42.81       48.44     28.11 o 
  -3   5   8      205.70      227.72     41.29 o 
  -2   5   8      347.74      372.08     46.05 o 
  -1   5   8        0.04       12.23     22.71 o 
   0   5   8      219.72      195.96     37.64 o 
   1   5   8      125.19      111.48     31.76 o 
   2   5   8      197.41      178.50     45.74 o 
  -3   6   8      325.06      358.26     49.23 o 
  -2   6   8      160.32      199.46     38.75 o 
  -1   6   8      140.86      161.19     36.84 o 
   0   6   8       10.47       14.77     25.88 o 
   1   6   8       16.76        3.18     28.74 o 
   2   6   8       69.69       46.21     35.73 o 
  -3   7   8        2.15        3.18     31.44 o 
  -2   7   8      181.64      227.72     41.45 o 
  -1   7   8      123.67      120.53     36.05 o 
   0   7   8        5.94       -9.85     26.36 o 
   1   7   8       70.64       47.16     32.71 o 
  -3   8   8      135.94      161.82     42.88 o 
  -2   8   8      156.82      176.27     40.34 o 
  -1   8   8       96.97      104.81     35.41 o 
   0   8   8      109.56      146.89     39.54 o 
   1   8   8       23.87       19.53     30.65 o 
  -2   9   8        0.34       -3.49     27.95 o 
  -1   9   8       44.45       58.60     33.67 o 
   0 -13   9        2.57        4.45     27.31 o 
   1 -13   9       33.63       23.66     28.27 o 
  -2 -12   9       17.84       44.31     32.24 o 
  -1 -12   9        6.15       76.23     32.40 o 
   0 -12   9       78.59       69.87     32.40 o 
   1 -12   9       66.75       59.55     30.49 o 
   2 -12   9        3.51       10.80     24.61 o 
  -2 -11   9       37.13       30.81     29.22 o 
  -1 -11   9      124.73      106.08     38.11 o 
   0 -11   9       16.61       28.90     26.84 o 
   1 -11   9        5.18       11.28     23.98 o 
   2 -11   9      126.80      134.19     39.22 o 
  -3 -10   9        9.73       15.40     25.09 o 
  -2 -10   9      201.34      214.23     43.51 o 
  -1 -10   9      130.84       77.02     37.95 o 
   0 -10   9       21.55       24.30     25.41 o 
   1 -10   9      104.62       73.84     27.79 o 
   2 -10   9       86.19       85.12     33.67 o 
   3 -10   9       41.80       36.05     30.17 o 
  -3  -9   9       40.09       40.97     30.17 o 
  -2  -9   9        0.01        8.10     25.57 o 
  -1  -9   9       15.06       23.19     27.47 o 
   0  -9   9       38.95       33.35     24.30 o 
   1  -9   9       23.45       40.97     23.82 o 
   2  -9   9        2.66       -0.64     25.09 o 
   3  -9   9      204.98      254.24     49.07 o 
  -4  -8   9        0.07        8.10     28.90 o 
  -3  -8   9       18.05        5.40     28.11 o 
  -2  -8   9      136.53      128.00     34.30 o 
  -1  -8   9      517.57      462.28     53.68 o 
   0  -8   9      196.91      193.90     35.89 o 
   1  -8   9       19.74       -5.72     21.12 o 
   2  -8   9      162.54      165.00     36.05 o 
   3  -8   9      178.54      178.50     43.35 o 
  -4  -7   9       40.31       50.28     22.87 o 
  -3  -7   9       47.24       41.30     20.04 o 
  -2  -7   9       64.13       77.91     21.45 o 
  -1  -7   9       38.30       40.17     17.56 o 
   0  -7   9       19.79       39.44     17.48 o 
   1  -7   9       15.70       34.14     24.30 o 
   2  -7   9        1.04        9.76     17.20 o 
   3  -7   9        9.11       26.44     19.65 o 
  -4  -6   9        7.22        3.93     20.60 o 
  -3  -6   9        2.14       -0.48     17.50 o 
  -2  -6   9      135.06      151.10     24.02 o 
  -1  -6   9      374.23      375.52     30.79 o 
   0  -6   9      407.31      369.98     44.63 o 
   1  -6   9      148.33      185.44     18.52 o 
   2  -6   9       84.36       72.47     19.76 o 
   3  -6   9      308.20      338.84     35.87 o 
   4  -6   9      155.67      159.18     30.65 o 
  -4  -5   9       66.53       79.18     24.81 o 
  -3  -5   9       10.71       21.34     17.89 o 
  -2  -5   9      129.62      159.81     23.22 o 
  -1  -5   9      311.54      317.57     27.12 o 
   0  -5   9      234.09      238.21     17.99 o 
   1  -5   9       60.34       69.25     16.40 o 
   2  -5   9       37.61       42.94     18.52 o 
   3  -5   9        9.60       21.63     21.44 o 
   4  -5   9        0.33       22.76     24.58 o 
  -4  -4   9       20.23       43.49     21.49 o 
  -3  -4   9       13.07       30.29     17.54 o 
  -2  -4   9        1.71        2.61     14.54 o 
  -1  -4   9      231.79      214.29     22.52 o 
   0  -4   9      211.88      202.92     18.57 o 
   1  -4   9      116.20      124.41     14.70 o 
   2  -4   9      237.69      205.66     25.96 o 
   3  -4   9      236.36      267.69     32.34 o 
   4  -4   9      231.87      292.62     37.63 o 
  -5  -3   9       11.65       35.89     33.19 o 
  -4  -3   9       47.38       68.01     28.51 o 
  -3  -3   9        4.27       14.51     16.45 o 
  -2  -3   9       15.26       19.69     13.44 o 
  -1  -3   9      545.53      530.89     23.54 o 
   0  -3   9      647.93      580.96     40.11 o 
   1  -3   9      198.20      212.79     18.19 o 
   2  -3   9       49.12       55.59     20.12 o 
   3  -3   9        9.32       -4.88     18.94 o 
   4  -3   9        2.81        1.91     27.02 o 
  -5  -2   9       57.72       63.20     34.62 o 
  -4  -2   9      580.08      548.58     63.36 o 
  -3  -2   9       15.98       27.82     18.18 o 
  -2  -2   9       56.27       82.00     16.69 o 
  -1  -2   9       13.41       35.85      9.64 o 
   0  -2   9       26.72       35.60     12.96 o 
   1  -2   9       70.27       74.45     19.32 o 
   2  -2   9       99.25      106.76     21.19 o 
   3  -2   9      312.72      305.80     34.90 o 
  -5  -1   9        0.10        2.70     33.98 o 
  -4  -1   9        0.28        6.47     19.20 o 
  -3  -1   9        6.96        1.44     14.20 o 
  -2  -1   9        0.65       15.76     12.57 o 
  -1  -1   9       85.05      107.04     17.89 o 
   0  -1   9      704.16      678.60     33.99 o 
   1  -1   9      371.81      392.79     27.17 o 
   2  -1   9      143.01      138.79     34.46 o 
   3  -1   9       99.03      122.91     41.61 o 
  -5   0   9      124.04      126.57     44.15 o 
  -4   0   9      211.52      199.01     27.74 o 
  -3   0   9      689.94      534.30     53.52 o 
  -2   0   9        1.78       -8.73     16.67 o 
  -1   0   9        4.81       -2.83     11.62 o 
   0   0   9      325.84      310.15     25.70 o 
   1   0   9        0.03       16.07     12.66 o 
   2   0   9      111.11      140.06     36.05 o 
   3   0   9      105.40      119.42     43.83 o 
  -4   1   9       46.34       46.69     26.36 o 
  -3   1   9       11.02       16.20     22.07 o 
  -2   1   9       20.67       23.51     14.52 o 
  -1   1   9       17.90       22.25     13.19 o 
   0   1   9       28.15       38.98     13.97 o 
   1   1   9      265.01      247.39     25.88 o 
   2   1   9      190.17      235.03     42.24 o 
   3   1   9      200.28      180.24     48.75 o 
  -4   2   9      197.57      186.12     37.64 o 
  -3   2   9      145.04      141.34     31.44 o 
  -2   2   9      554.37      507.72     63.52 o 
  -1   2   9       48.80       54.63     25.09 o 
   0   2   9       80.71       79.40     24.30 o 
   1   2   9      372.79      378.00     34.94 o 
   2   2   9        6.11       17.31     28.74 o 
   3   2   9      128.17      177.22     47.32 o 
  -5   3   9       50.32       81.78     34.14 o 
  -4   3   9        9.56       31.60     27.16 o 
  -3   3   9      107.05      110.53     30.81 o 
  -2   3   9        0.53       28.74     24.30 o 
  -1   3   9       46.50       39.86     24.93 o 
   0   3   9        0.56        8.58     21.28 o 
   1   3   9        1.78      -10.64     22.23 o 
   2   3   9       82.18      108.46     40.02 o 
  -4   4   9       95.20       90.84     32.24 o 
  -2   4   9       50.48       71.46     29.22 o 
  -1   4   9      545.62      523.42     52.25 o 
   0   4   9      149.41      161.03     34.46 o 
   1   4   9       88.89      122.60     32.40 o 
   2   4   9      162.39      184.85     45.89 o 
  -4   5   9      297.69      336.98     50.34 o 
  -3   5   9       65.20      104.81     35.10 o 
  -2   5   9       29.27       32.55     28.58 o 
  -1   5   9        0.08       17.79     24.46 o 
   0   5   9        0.14       20.49     27.47 o 
   1   5   9       25.50       23.82     27.00 o 
   2   5   9        4.34       12.07     30.33 o 
  -3   6   9       33.56       69.24     34.14 o 
  -2   6   9       47.45       87.66     35.57 o 
  -1   6   9       40.06       78.45     31.92 o 
   0   6   9      346.56      385.42     52.88 o 
   1   6   9       76.96      128.15     35.41 o 
  -3   7   9      415.73      462.28     58.60 o 
  -2   7   9       29.41       41.61     30.97 o 
  -1   7   9        4.56        1.75     28.11 o 
   0   7   9       14.40       -4.13     27.16 o 
   1   7   9       16.71       34.46     32.71 o 
  -3   8   9        3.42        7.30     31.76 o 
  -2   8   9       27.89        6.67     31.92 o 
  -1   8   9       45.81      127.68     37.16 o 
   0   8   9       10.69       18.58     30.49 o 
   0 -13  10        3.11       10.96     27.00 o 
  -1 -12  10       16.11       92.58     33.03 o 
   0 -12  10       15.90       34.14     28.90 o 
   1 -12  10       50.22       58.92     30.33 o 
   2 -12  10       60.78       70.83     29.70 o 
  -2 -11  10       13.12       30.33     28.74 o 
  -1 -11  10       22.14      -14.93     30.81 o 
   0 -11  10      232.06      130.85     36.68 o 
   1 -11  10        0.16       -0.79     23.19 o 
   2 -11  10       39.42       57.17     30.97 o 
  -3 -10  10      505.34      450.68     61.30 o 
  -2 -10  10      122.32      157.85     39.86 o 
  -1 -10  10      224.09      190.88     46.53 o 
   0 -10  10        3.45       12.55     27.16 o 
   1 -10  10       31.48       54.63     26.84 o 
   2 -10  10      142.53      159.76     41.45 o 
   3 -10  10       91.69      107.83     37.00 o 
  -3  -9  10        5.70       30.81     31.92 o 
  -2  -9  10      153.44      203.11     41.29 o 
  -1  -9  10       71.18       90.52     33.19 o 
   0  -9  10       32.78       31.13     27.16 o 
   1  -9  10      380.05      272.51     41.92 o 
   2  -9  10        9.56       23.66     29.38 o 
   3  -9  10        0.02      -14.77     27.47 o 
  -3  -8  10       27.32       22.33     21.84 o 
  -2  -8  10      848.72      979.73     53.73 o 
  -1  -8  10       46.01       55.67     20.34 o 
   0  -8  10      140.48      126.88     31.60 o 
   1  -8  10        5.02        0.79     21.44 o 
   2  -8  10       72.30      124.18     33.98 o 
   3  -8  10      135.54      136.73     40.02 o 
  -4  -7  10        4.44        0.29     19.64 o 
  -3  -7  10      294.90      310.12     34.13 o 
  -2  -7  10       28.61       11.28     17.94 o 
  -1  -7  10      212.07      232.20     28.63 o 
   0  -7  10       46.78       47.77     18.72 o 
   1  -7  10       47.50       46.67     18.55 o 
   2  -7  10      240.68      196.94     27.95 o 
   3  -7  10       84.75      126.89     28.77 o 
  -4  -6  10      182.09      173.48     29.41 o 
  -3  -6  10      194.29      202.08     29.33 o 
  -2  -6  10        8.72        0.39     16.56 o 
  -1  -6  10      798.06      832.91    100.60 o 
   0  -6  10        0.00       -0.46     12.04 o 
   1  -6  10      153.82      165.40     19.43 o 
   2  -6  10        5.44       29.41     19.03 o 
   3  -6  10       20.03       38.39     23.90 o 
  -4  -5  10        2.69       14.87     22.45 o 
  -3  -5  10        0.77       10.12     18.69 o 
  -2  -5  10      711.18      727.19     42.06 o 
  -1  -5  10        0.11        2.66     23.19 o 
   0  -5  10       40.85       37.98     12.70 o 
   1  -5  10       24.12       36.95     13.76 o 
   2  -5  10        0.01       -5.46     24.93 o 
   3  -5  10       56.87       59.43     24.62 o 
  -4  -4  10       29.09       42.71     22.62 o 
  -3  -4  10      262.21      240.52     28.47 o 
  -2  -4  10      408.43      421.63     32.37 o 
  -1  -4  10       35.25       21.46     21.76 o 
   0  -4  10      573.57      509.81     45.00 o 
   1  -4  10        0.41       12.92     11.45 o 
   2  -4  10      116.84      130.61     23.97 o 
   3  -4  10       16.78       17.61     21.26 o 
  -4  -3  10        2.40       25.86     20.58 o 
  -3  -3  10       39.41       46.29     19.50 o 
  -2  -3  10       43.16       42.55     16.12 o 
  -1  -3  10      644.48      627.94     33.78 o 
   0  -3  10      300.30      283.25     23.00 o 
   1  -3  10        0.58        4.49     14.20 o 
   2  -3  10       85.95       78.93     22.40 o 
   3  -3  10       44.37       77.34     35.89 o 
  -5  -2  10       81.95       90.20     39.22 o 
  -4  -2  10      104.34      139.09     25.68 o 
  -3  -2  10       40.22       53.46     19.14 o 
  -2  -2  10      566.50      539.97     38.11 o 
  -1  -2  10      680.03      685.40     26.23 o 
   0  -2  10       88.20       63.08     16.44 o 
   1  -2  10      398.24      385.87     39.22 o 
   2  -2  10       12.26       43.35     30.49 o 
   3  -2  10        9.21       29.22     30.01 o 
  -5  -1  10       81.72       79.72     42.40 o 
  -4  -1  10       89.74       73.29     22.52 o 
  -3  -1  10        2.40       28.43     23.98 o 
  -2  -1  10      133.81      130.54     30.97 o 
  -1  -1  10       14.82       11.71     14.37 o 
   0  -1  10      113.30      104.24     18.35 o 
   1  -1  10      652.34      686.12     37.84 o 
   2  -1  10        4.26        5.56     27.16 o 
   3  -1  10      111.91      115.77     41.61 o 
  -5   0  10      160.84      160.55     43.19 o 
  -4   0  10       19.71       26.52     27.63 o 
  -3   0  10       85.70      112.27     29.86 o 
  -2   0  10      160.28      181.67     34.78 o 
  -1   0  10      758.59      715.29     37.66 o 
   0   0  10      285.16      279.06     26.56 o 
   1   0  10       75.96       81.94     30.01 o 
   2   0  10      114.61      122.60     37.00 o 
   3   0  10      100.23      126.88     41.92 o 
  -5   1  10      145.58      178.65     43.51 o 
  -4   1  10      126.62      166.58     37.64 o 
  -3   1  10       88.96       62.57     28.43 o 
  -2   1  10        0.68      -15.72     23.03 o 
  -1   1  10       48.35       42.09     25.17 o 
   0   1  10       12.47        9.88     14.89 o 
   1   1  10        4.37        2.70     24.61 o 
   2   1  10      540.69      488.16     59.87 o 
   3   1  10        0.66       35.41     36.37 o 
  -4   2  10       96.55      116.40     33.98 o 
  -3   2  10        2.47       13.66     24.30 o 
  -2   2  10      175.11      165.19     24.28 o 
  -1   2  10      186.91      204.14     25.37 o 
   0   2  10      237.76      238.84     26.50 o 
   1   2  10       29.24       25.73     24.77 o 
   2   2  10      148.02      142.76     39.54 o 
  -4   3  10      150.25      157.69     38.91 o 
  -3   3  10       61.08       62.41     27.79 o 
  -2   3  10      121.42      110.69     22.23 o 
  -1   3  10       81.74       87.02     31.28 o 
   0   3  10        4.78       21.76     23.19 o 
   1   3  10       25.08       17.94     27.31 o 
   2   3  10        0.22       21.28     32.87 o 
  -4   4  10      121.43       80.67     33.98 o 
  -3   4  10       70.77      110.84     33.19 o 
  -2   4  10       11.84       10.16     27.47 o 
  -1   4  10      147.57      152.77     37.64 o 
   0   4  10       15.49       27.79     24.46 o 
   1   4  10        7.15       17.94     26.84 o 
   2   4  10        3.44       60.50     39.07 o 
  -4   5  10       76.04       53.52     32.55 o 
  -2   5  10       59.74       66.06     33.03 o 
  -1   5  10      205.46      247.42     44.15 o 
   0   5  10      124.48      133.24     34.14 o 
   1   5  10        8.08       38.59     28.11 o 
  -3   6  10       99.33      147.21     43.35 o 
  -2   6  10       61.53       66.38     32.40 o 
  -1   6  10        2.37       -4.13     28.11 o 
   0   6  10       26.31       25.41     26.04 o 
   1   6  10       15.78       33.98     28.43 o 
  -3   7  10        5.80       55.26     35.57 o 
  -2   7  10       38.98       73.68     34.94 o 
  -1   7  10       81.68       54.31     34.30 o 
   0   7  10      128.36      144.03     40.65 o 
  -1 -12  11        4.92       84.48     33.51 o 
   0 -12  11        0.36       31.76     27.47 o 
   1 -12  11       42.36       16.36     25.25 o 
  -2 -11  11       93.45      106.72     35.73 o 
  -1 -11  11      255.59      173.41     47.64 o 
   0 -11  11       20.38        9.69     26.52 o 
   1 -11  11        1.57       10.80     29.22 o 
   2 -11  11       57.76       37.00     30.01 o 
  -2 -10  11      110.25      138.79     40.34 o 
  -1 -10  11       10.59      -28.74     31.13 o 
   0 -10  11        5.82       -3.97     25.57 o 
   1 -10  11        3.89        4.61     25.88 o 
   2 -10  11       21.07       35.57     31.13 o 
  -3  -9  11       40.40       33.35     32.24 o 
  -2  -9  11        9.88       28.58     30.33 o 
  -1  -9  11      160.49      133.87     39.70 o 
   0  -9  11      361.29      339.52     49.39 o 
   1  -9  11       68.78       47.32     26.68 o 
   2  -9  11        8.77       -7.62     27.16 o 
  -3  -8  11      762.22      712.78     57.41 o 
  -2  -8  11      805.58      790.89     49.51 o 
  -1  -8  11      258.72      287.28     61.85 o 
   0  -8  11        5.13        9.50     17.82 o 
   1  -8  11       42.87       46.37     25.09 o 
   2  -8  11        4.99      -14.13     26.04 o 
   3  -8  11        0.04      -16.20     32.08 o 
  -4  -7  11        8.11      -13.62     20.31 o 
  -3  -7  11       14.38       34.18     20.77 o 
  -2  -7  11       51.71       57.54     21.61 o 
  -1  -7  11       16.89       18.18     18.29 o 
   0  -7  11      270.82      277.82     29.64 o 
   1  -7  11      574.46      546.27     71.14 o 
   2  -7  11      117.24      114.96     25.29 o 
   3  -7  11        4.52        8.00     21.72 o 
  -4  -6  11       53.29       74.18     34.38 o 
  -3  -6  11        9.55       -1.72     19.75 o 
  -2  -6  11     1924.68     2090.18     73.12 o 
  -1  -6  11     1635.53     1738.75    130.70 o 
   0  -6  11      177.05      183.81     25.05 o 
   1  -6  11       34.97       32.71     16.68 o 
   2  -6  11       15.42       25.82     20.43 o 
   3  -6  11       42.62       50.56     44.31 o 
  -4  -5  11        0.03       28.24     23.91 o 
  -3  -5  11       21.52       32.86     25.01 o 
  -2  -5  11        0.01        4.72     16.75 o 
  -1  -5  11       80.27       53.64     35.25 o 
   0  -5  11        1.09        2.05     13.68 o 
   1  -5  11      462.04      482.30     41.69 o 
   2  -5  11      497.88      480.17     50.82 o 
   3  -5  11       45.02       50.16     35.41 o 
  -4  -4  11       19.66       30.61     22.11 o 
  -3  -4  11       10.76       11.77     22.39 o 
  -2  -4  11       77.98       80.22     21.44 o 
  -1  -4  11     2756.93     2569.66    107.35 o 
   0  -4  11     1688.26     1543.34    152.73 o 
   1  -4  11      118.60      126.10     32.95 o 
   2  -4  11       10.79       17.15     31.44 o 
   3  -4  11        2.05       34.78     33.83 o 
  -4  -3  11      180.40      191.18     30.14 o 
  -3  -3  11        3.35       11.50     18.86 o 
  -2  -3  11      187.73      174.47     23.96 o 
  -1  -3  11       30.74       52.56     25.09 o 
   0  -3  11        0.14        2.81     16.24 o 
   1  -3  11       88.93      121.33     34.14 o 
   2  -3  11      329.39      338.57     50.50 o 
   3  -3  11      152.80      213.75     45.26 o 
  -4  -2  11       54.89      105.60     34.62 o 
  -3  -2  11      199.36      207.40     40.65 o 
  -2  -2  11        0.04       -4.29     21.44 o 
  -1  -2  11       37.49       49.23     25.88 o 
   0  -2  11     2421.26     2249.34     67.35 o 
   1  -2  11     1425.08     1399.85     84.48 o 
   2  -2  11      110.50      133.08     38.43 o 
   3  -2  11        7.42        9.53     28.58 o 
  -4  -1  11        7.02       14.29     26.68 o 
  -3  -1  11      319.35      299.98     44.94 o 
  -2  -1  11       95.20       71.62     28.43 o 
  -1  -1  11      440.96      437.48     31.61 o 
   0  -1  11        0.50       18.05     16.79 o 
   1  -1  11      135.09      124.66     34.94 o 
   2  -1  11       91.15       91.63     36.37 o 
   3  -1  11       66.61       89.25     39.07 o 
  -4   0  11       24.95        6.35     26.68 o 
  -3   0  11      203.60      253.77     41.92 o 
  -2   0  11      389.80      291.25     44.15 o 
  -1   0  11       17.52       24.90     15.99 o 
   0   0  11        3.72        1.86     16.34 o 
   1   0  11     1776.88     1805.12     99.09 o 
   2   0  11     1011.02      994.11     83.85 o 
  -4   1  11       40.93       33.98     28.58 o 
  -3   1  11       27.62       22.07     24.46 o 
  -2   1  11      618.14      547.71     57.01 o 
  -1   1  11      157.22      147.99     40.97 o 
   0   1  11      259.02      243.95     28.38 o 
   1   1  11       29.49       20.33     27.63 o 
   2   1  11      171.39      256.31     48.28 o 
  -4   2  11       33.12       50.98     30.01 o 
  -3   2  11       18.83        3.65     23.66 o 
  -2   2  11      211.63      210.41     40.81 o 
  -1   2  11      265.30      252.65     30.57 o 
   0   2  11       25.13       28.39     18.36 o 
   1   2  11        6.43        7.62     26.20 o 
   2   2  11     1018.31     1045.88     86.07 o 
  -4   3  11        1.58        6.67     29.70 o 
  -3   3  11       13.80       11.91     24.93 o 
  -2   3  11       95.92      107.42     24.24 o 
  -1   3  11      512.46      460.84     37.26 o 
   0   3  11       46.28       68.64     20.83 o 
   1   3  11       89.58       70.03     31.28 o 
  -4   4  11        1.58        7.30     30.97 o 
  -3   4  11       40.16       85.28     33.83 o 
  -2   4  11       60.45       74.00     34.78 o 
  -1   4  11       87.45       98.93     34.46 o 
   0   4  11      190.31      193.58     39.22 o 
   1   4  11        0.34       15.09     27.95 o 
  -3   5  11        3.24       33.19     27.00 o 
  -2   5  11        0.45       15.25     29.86 o 
  -1   5  11       57.65       84.96     34.94 o 
   0   5  11      174.34      170.40     38.43 o 
  -2   6  11        5.25       24.46     31.44 o 
  -1   6  11      110.80      113.70     38.11 o 
   0   6  11       64.93       87.98     33.35 o 
  -1 -11  12        0.59      -29.86     29.86 o 
   0 -11  12       21.97       39.22     30.49 o 
   1 -11  12       66.33       68.29     31.28 o 
  -2 -10  12       26.82       47.16     32.55 o 
  -1 -10  12        0.62      -31.28     31.28 o 
   0 -10  12       73.69       26.52     29.54 o 
   1 -10  12       25.60      -13.18     25.25 o 
   2 -10  12        1.33       31.28     27.31 o 
  -3  -9  12      467.18      461.61     43.68 o 
  -2  -9  12       21.29       40.62     20.88 o 
  -1  -9  12       82.50       52.89     25.34 o 
   0  -9  12        7.58       10.64     26.68 o 
   1  -9  12       41.87       40.34     29.22 o 
   2  -9  12       45.61       72.89     37.32 o 
  -3  -8  12        0.02        9.37     21.05 o 
  -2  -8  12      191.94      226.66     31.83 o 
  -1  -8  12        3.55       -9.43     20.66 o 
   0  -8  12       15.02       36.63     21.43 o 
   1  -8  12        6.90       -4.45     22.07 o 
   2  -8  12       49.12       36.95     23.05 o 
  -3  -7  12        0.52       11.07     20.77 o 
  -2  -7  12      496.90      546.19     43.35 o 
  -1  -7  12       42.83       16.00     27.87 o 
   0  -7  12      167.32      223.81     29.04 o 
   1  -7  12        2.16       30.12     18.66 o 
   2  -7  12       11.50       -3.03     19.70 o 
  -3  -6  12        7.81       21.48     22.15 o 
  -2  -6  12       52.52       47.20     22.20 o 
  -1  -6  12      105.04      106.34     39.94 o 
   0  -6  12       15.93       14.57     18.84 o 
   1  -6  12      110.31      129.90     45.74 o 
   2  -6  12        0.47       12.28     20.53 o 
  -4  -5  12       32.55       49.08     25.89 o 
  -3  -5  12        0.04       41.43     27.00 o 
  -2  -5  12       44.44       38.28     21.55 o 
  -1  -5  12      631.73      653.41     41.92 o 
   0  -5  12       76.77       85.75     23.09 o 
   1  -5  12      114.15       97.35     36.05 o 
   2  -5  12       10.71       38.75     32.08 o 
  -4  -4  12      746.43      777.98     74.32 o 
  -3  -4  12      114.86      120.47     25.34 o 
  -2  -4  12       14.91       31.43     18.90 o 
  -1  -4  12      209.82      248.53     40.49 o 
   0  -4  12      146.44      188.11     25.32 o 
   1  -4  12       67.16      125.61     37.64 o 
   2  -4  12      129.67      178.97     40.81 o 
  -4  -3  12       15.66       28.27     29.22 o 
  -3  -3  12       47.69       67.65     30.81 o 
  -2  -3  12        0.01       27.31     26.36 o 
  -1  -3  12       55.30       73.05     28.58 o 
   0  -3  12      552.70      583.69     38.23 o 
   1  -3  12       14.16       29.70     31.76 o 
   2  -3  12       20.29       56.38     36.21 o 
  -4  -2  12       59.14       59.07     31.92 o 
  -3  -2  12      864.88      714.62     67.65 o 
  -2  -2  12       15.00       10.16     25.25 o 
  -1  -2  12       58.38       70.83     27.79 o 
   0  -2  12      158.34      133.02     24.69 o 
   1  -2  12      181.52      194.69     40.97 o 
   2  -2  12       36.53       71.30     36.84 o 
  -4  -1  12      110.23      116.24     36.05 o 
  -3  -1  12       14.74       14.61     25.73 o 
  -2  -1  12      117.18      111.32     33.51 o 
  -1  -1  12       19.76       24.30     24.77 o 
   0  -1  12       83.05      122.66     34.38 o 
   1  -1  12      181.05      190.72     41.77 o 
   2  -1  12        5.22        8.26     32.40 o 
  -4   0  12       14.81       14.93     29.22 o 
  -3   0  12       28.01       21.12     25.73 o 
  -2   0  12      493.45      479.43     55.74 o 
  -1   0  12        0.05      -15.54     15.54 o 
   0   0  12       11.47        9.18     17.25 o 
   1   0  12       89.21      111.32     37.32 o 
   2   0  12       64.37       71.46     38.59 o 
  -4   1  12      208.66      197.23     42.08 o 
  -3   1  12      211.78      191.99     39.22 o 
  -2   1  12       82.33       30.97     30.17 o 
  -1   1  12      222.48      210.73     27.88 o 
   0   1  12       16.68       13.64     21.52 o 
   1   1  12      188.55      213.43     45.10 o 
   2   1  12       27.27       58.76     35.89 o 
  -4   2  12       28.25       33.51     27.63 o 
  -3   2  12       19.51       14.29     27.95 o 
  -2   2  12        0.14       16.83     28.43 o 
  -1   2  12      249.50      219.88     28.67 o 
   0   2  12        1.67       12.61     35.33 o 
   1   2  12        1.06       17.15     29.22 o 
  -3   3  12      361.30      366.04     53.20 o 
  -2   3  12      112.29      100.84     36.52 o 
  -1   3  12      204.24      172.72     27.43 o 
   0   3  12      125.35      109.78     25.89 o 
   1   3  12        0.02        7.78     28.74 o 
  -3   4  12       73.44       92.58     33.19 o 
  -2   4  12       19.84       24.25     23.09 o 
  -1   4  12        2.50        0.78     18.70 o 
   0   4  12      143.15      153.74     28.16 o 
  -2   5  12      242.34      237.73     47.96 o 
  -1   5  12       22.16        6.99     26.36 o 
   0 -11  13       97.37      113.86     35.89 o 
  -1 -10  13        0.18      -24.14     32.08 o 
   0 -10  13       75.49       69.24     35.10 o 
   1 -10  13       58.31       66.06     31.92 o 
  -2  -9  13       44.05       51.80     24.12 o 
  -1  -9  13       67.28       64.81     40.57 o 
   0  -9  13       16.74       19.22     28.58 o 
   1  -9  13       91.48       90.84     34.46 o 
  -3  -8  13        1.02       10.04     21.17 o 
  -2  -8  13       48.82       67.10     24.75 o 
  -1  -8  13        2.72       -7.35     23.41 o 
   0  -8  13       14.84       19.84     34.22 o 
   1  -8  13       88.82       95.92     33.83 o 
   2  -8  13       26.85       53.63     25.54 o 
  -3  -7  13      258.22      226.26     34.13 o 
  -2  -7  13        0.76       -5.17     22.40 o 
  -1  -7  13       98.79      117.82     28.60 o 
   0  -7  13       27.28       37.16     22.56 o 
   1  -7  13        1.11        6.69     18.53 o 
   2  -7  13      107.69      128.78     39.78 o 
  -3  -6  13        1.13       -0.20     23.10 o 
  -2  -6  13       33.86       64.39     24.90 o 
  -1  -6  13      170.76      195.18     29.93 o 
   0  -6  13        1.12       -2.14     20.88 o 
   1  -6  13       14.20       53.04     33.98 o 
   2  -6  13       36.12       72.57     36.84 o 
  -3  -5  13        1.39       22.39     28.11 o 
  -2  -5  13      153.78      129.90     39.86 o 
  -1  -5  13        5.98        9.37     27.16 o 
   0  -5  13       30.95       40.81     29.70 o 
   1  -5  13        0.03      -24.46     33.67 o 
   2  -5  13        2.02       11.43     34.94 o 
  -3  -4  13        5.76       20.80     29.22 o 
  -2  -4  13        9.41       23.50     28.74 o 
  -1  -4  13      172.70      236.78     41.61 o 
   0  -4  13      224.62      269.01     41.92 o 
   1  -4  13        1.02       48.28     34.46 o 
   2  -4  13        2.61       52.41     36.37 o 
  -4  -3  13       92.74      115.93     36.68 o 
  -3  -3  13       38.68       50.50     30.81 o 
  -2  -3  13        0.38       -1.11     26.52 o 
  -1  -3  13       87.75      108.62     33.98 o 
   0  -3  13        0.60        5.82     20.10 o 
   1  -3  13        0.02       35.57     32.71 o 
   2  -3  13        0.12       24.77     33.51 o 
  -4  -2  13      127.62      110.05     37.80 o 
  -3  -2  13       46.11       55.58     29.70 o 
  -2  -2  13        3.15       -5.72     28.58 o 
  -1  -2  13       83.35       90.52     33.51 o 
   0  -2  13      173.99      164.35     33.51 o 
   1  -2  13       78.99       98.93     37.64 o 
   2  -2  13        6.25       40.97     37.32 o 
  -4  -1  13      143.20      162.14     40.49 o 
  -3  -1  13      169.66      178.65     41.13 o 
  -2  -1  13       67.51       74.32     33.67 o 
  -1  -1  13        0.19        2.86     26.68 o 
   0  -1  13       91.64       82.24     24.25 o 
   1  -1  13        7.58       21.76     32.71 o 
  -3   0  13      271.70      225.98     45.26 o 
  -2   0  13       20.87        0.95     27.95 o 
  -1   0  13       66.92       59.55     31.13 o 
   0   0  13       56.82       53.10     23.40 o 
   1   0  13       35.91       54.79     36.05 o 
  -3   1  13      105.84      124.34     36.21 o 
  -2   1  13      206.51      212.32     44.62 o 
  -1   1  13      142.78      151.37     27.23 o 
   0   1  13        9.38       29.85     20.91 o 
   1   1  13       36.91       72.10     33.83 o 
  -3   2  13       26.09       52.41     30.33 o 
  -2   2  13      213.18      191.99     43.83 o 
  -1   2  13        0.03        7.89     20.59 o 
   0   2  13       53.06       91.19     24.94 o 
  -3   3  13       41.47       49.71     30.01 o 
  -2   3  13       65.93       53.20     32.87 o 
  -1   3  13      293.50      283.81     33.97 o 
   0   3  13      166.77      149.12     40.02 o 
  -2   4  13       18.83       32.55     31.28 o 
  -1   4  13      116.22      130.88     26.84 o 
  -1  -9  14       29.25       26.83     30.57 o 
   0  -9  14        4.23        4.92     28.90 o 
  -2  -8  14        0.02       17.90     24.14 o 
  -1  -8  14      134.04      181.19     32.54 o 
   0  -8  14       89.21      166.62     31.74 o 
   1  -8  14        1.76       10.80     31.44 o 
  -2  -7  14        0.04       19.08     23.49 o 
  -1  -7  14       11.16       32.24     35.10 o 
   0  -7  14       50.39       47.80     37.16 o 
  -3  -6  14        0.01       33.51     32.08 o 
  -2  -6  14        5.94       21.76     33.03 o 
  -1  -6  14        0.66       21.60     33.83 o 
   0  -6  14      124.13      148.16     44.78 o 
  -3  -5  14       73.29       99.57     33.98 o 
  -2  -5  14       16.81       12.86     32.40 o 
  -1  -5  14       62.94       86.23     35.25 o 
   0  -5  14       47.25      110.05     37.80 o 
   1  -5  14       10.91        1.75     36.21 o 
  -3  -4  14       27.76        9.37     27.79 o 
  -2  -4  14        0.10       28.11     30.81 o 
  -1  -4  14        0.93       35.73     29.86 o 
   0  -4  14        6.39       52.72     31.92 o 
   1  -4  14       94.99      136.09     43.19 o 
  -3  -3  14       25.35       31.13     29.54 o 
  -2  -3  14      218.13      222.96     46.53 o 
  -1  -3  14      151.08      196.76     42.56 o 
   0  -3  14      117.81      124.18     39.86 o 
   1  -3  14       19.50       26.68     38.43 o 
  -3  -2  14       60.16       42.72     30.97 o 
  -2  -2  14       28.36       16.04     32.71 o 
  -1  -2  14       14.05       32.55     31.92 o 
   0  -2  14       40.57       30.64     24.69 o 
   1  -2  14        6.07       29.38     34.78 o 
  -3  -1  14       43.16       35.57     27.47 o 
  -2  -1  14       71.10       69.24     35.41 o 
  -1  -1  14      389.56      376.52     54.47 o 
   0  -1  14      167.34      212.61     31.97 o 
   1  -1  14       62.05       43.51     37.80 o 
  -3   0  14       67.87       61.46     31.60 o 
  -2   0  14      104.19      112.12     37.32 o 
  -1   0  14        0.03       18.10     30.01 o 
   0   0  14       58.84       65.66     28.35 o 
  -3   1  14        3.52      -13.97     26.04 o 
  -2   1  14       66.27       50.98     33.35 o 
  -1   1  14       94.54      131.81     40.49 o 
   0   1  14      263.77      282.99     49.23 o 
  -2   2  14      118.14      127.36     40.02 o 
  -1   2  14      215.36      185.96     46.37 o 
  -1  -8  15       20.58       13.02     32.55 o 
  -1  -7  15      159.79      219.31     48.75 o 
   0  -7  15        1.37        9.05     39.22 o 
  -2  -6  15       11.30       36.21     33.51 o 
  -1  -6  15        0.66       18.90     33.83 o 
   0  -6  15       14.04       52.09     39.07 o 
  -2  -5  15      291.53      280.45     50.82 o 
  -1  -5  15      387.66      438.46     59.07 o 
   0  -5  15       90.78      137.21     45.26 o 
  -2  -4  15        0.27       34.14     29.54 o 
  -1  -4  15       64.50       52.09     35.25 o 
   0  -4  15        4.16       48.28     37.48 o 
  -2  -3  15       20.47       14.29     31.60 o 
  -1  -3  15      241.87      220.58     48.12 o 
  -2  -2  15       50.35       29.70     32.55 o 
  -1  -2  15       33.46       60.19     36.52 o 
  -2  -1  15       91.82      129.58     38.11 o 
  -1  -1  15        3.43       14.77     31.28 o 
  -2   0  15      115.30       76.70     37.00 o 
  -1   0  15      106.53       61.77     37.00 o 
                                                 
